# Supplementary material for: Investigation of the response of Platycodongrandiflorus (Jacq.) A. DC to salt stress using combined transcriptomics and metabolomics
Source: BMC Plant Biol. 2023 Nov 25;23:589. doi: 10.1186/s12870-023-04536-w (PMC10675982; doi:10.1186/s12870-023-04536-w)
Supplement: Supplementary file 1 — Supplementary Material 1 [file 12870_2023_4536_MOESM1_ESM.xls]

## Sheet: Supplementary Table 1
Summary of the sequencing data from the 24 Platycodon grandiflorum samples
Sample	Clean reads	Clean base	Q20(%)	Q30(%)	GC content(%)
C-1	22737385	6.82G	97.93	94.09	44.17
C-2	21303121	6.39G	97.97	94.17	44.06
C-3	20407325	6.12G	97.95	94.15	44.28
C-4	22119632	6.64G	98.01	94.26	44.33
C-5	22139321	6.64G	97.77	93.73	44.41
C-6	22985188	6.9G	97.77	93.73	44.29
S1-1	22864113	6.86G	97.6	93.35	43.82
S1-2	22071614	6.62G	97.7	93.6	43.67
S1-3	21614267	6.48G	98	94.26	43.82
S1-4	19665215	5.9G	98.13	94.6	43.54
S1-5	19868141	5.96G	97.96	94.16	43.8
S1-6	21967578	6.59G	97.95	94.16	43.89
S2-1	19910077	5.97G	97.98	94.12	43.21
S2-2	21080682	6.32G	98.09	94.39	43.76
S2-3	22206491	6.66G	98.16	94.53	44.48
S2-4	20020232	6.01G	98.41	95.05	44.29
S2-5	21577505	6.47G	98.41	94.96	44.4
S2-6	20970827	6.29G	98.13	94.37	44.12
S3-1	20352478	6.11G	98.14	94.45	43.82
S3-2	20976618	6.29G	98.22	94.62	43.64
S3-3	22298354	6.69G	98.34	94.86	42.62
S3-4	22227480	6.67G	98.09	94.28	42.76
S3-5	20300179	6.09G	98.11	94.31	43.04
S3-6	22219528	6.67G	98.26	94.75	42.4

## Sheet: Supplementary Table 2
Summary of the transcriptome assembly of Platycodon grandiflorum (Jacq.) A.DC unigenes
Type	Number	Mean Length	N50	N90	Total Bases
Transcript	270489	1560	2621	639	421867055
Unigene	110094	1129	1839	534	124244621

## Sheet: Supplementary Table 3
Summary of functional annotation for Platycodon grandiflorum (Jacq.) A.DC unigenes
Database	Number of Genes	Percentage (%)
KEGG	19896	18.07
NR	52850	48
SwissProt	40996	37.23
NT	36959	33.57
KOG	17870	16.23
GO	41755	37.92
Pfam	41761	34.93
Total Unigenes	231922	100

## Sheet: Supplementary Table 4
DEGs shared between three different processes
ID	Gene annotation detail	P-value	log2FoldChange
25 up Genes
Cluster-44689.39065	--	4.0639e-15	23.59
Cluster-44689.34876	heat shock 70kDa protein 1/8	1.0256e-15	3.7237
Cluster-44689.11175	--	4.4519e-09	5.9587
Cluster-44689.33423	-	1.4865e-10	2.9547
Cluster-44689.27075	L-ascorbate peroxidase	0.00017479	2.1481
Cluster-44689.29790	--	2.9285e-05	2.9642
Cluster-44689.28646	-	4.5498e-09	3.5778
Cluster-44689.34418	--	5.8846e-08	4.0048
Cluster-44689.36506	--	2.7961e-06	3.2333
Cluster-44689.29444	--	3.1854e-07	4.6672
Cluster-44689.33092	2-hydroxyacyl-CoA lyase 1	4.8227e-06	1.4313
Cluster-44689.37582	--	0.00015283	2.7952
Cluster-44689.22517	sacsin	9.4314e-07	3.5277
Cluster-44689.35384	-	0.001648	1.145
Cluster-44689.29747	--	8.6533e-06	3.1716
Cluster-44689.37583	--	3.4241e-05	3.0661
Cluster-44689.34206	--	3.3375e-14	4.4789
Cluster-44689.35335	enolase	1.7073e-24	3.2639
Cluster-44689.15599	trans-resveratrol di-O-methyltransferase	2.7634e-05	3.1075
Cluster-44689.32268	heat shock 70kDa protein 1/8	7.5528e-06	2.5295
Cluster-44689.29325	--	0.0010231	3.1271
Cluster-44689.27602	--	1.2633e-06	3.6824
Cluster-44689.36054	--	2.5874e-05	3.2805
Cluster-44689.29746	--	2.1684e-05	4.1423
Cluster-44689.36625	--	5.8296e-06	3.0604
41 down Genes
Cluster-44689.31157	-	1.1338e-11	-1.6257
Cluster-44689.7805	--	0.00021132	-6.0996
Cluster-44689.12623	-	5.095e-07	-5.2042
Cluster-44689.19880	-	1.5357e-08	-1.959
Cluster-44689.47064	--	1.3049e-08	-1.269
Cluster-44689.7598	-	7.8044e-11	-3.8795
Cluster-44689.5820	--	1.2763e-05	-8.7097
Cluster-44689.51737	-	6.2912e-28	-4.7933
Cluster-44689.6442	bifunctional dihydroflavonol 4-reductase/flavanone 4-reductase [EC:1.1.1.219 1.1.1.234]	0.0011846	-2
Cluster-44689.6048	-	4.1106e-09	-3.2658
Cluster-44689.55720	actin, other eukaryote	2.8207e-05	-3.3349
Cluster-17031.0	--	0.0030239	-7.7291
Cluster-44689.39169	-	2.6823e-08	-3.9503
Cluster-44689.36415	-	0.0032561	-1.4413
Cluster-44689.29983	-	0.0031991	-1.6418
Cluster-44689.53273	-	0.00020438	-8.1768
Cluster-44689.12285	-	2.1726e-12	-2.428
Cluster-44689.425	--	0.00010024	-6.6641
Cluster-44689.15667	--	3.7645e-08	-2.7387
Cluster-31483.0	IMP dehydrogenase	9.4604e-05	-5.9092
Cluster-44689.19107	-	8.9553e-05	-2.2063
Cluster-44689.6886	-	0.0032397	-3.6862
Cluster-15685.0	xyloglucan:xyloglucosyl transferase	0.00012772	-7.0021
Cluster-44689.51382	--	2.2669e-08	-5.1904
Cluster-44689.11810	-	1.5782e-16	-3.53
Cluster-9202.1	large subunit ribosomal protein LP0	0.00092259	-5.8982
Cluster-44689.351	--	0.0036481	-7.6148
Cluster-44689.40186	--	2.1153e-05	-2.7138
Cluster-44689.40615	-	2.5482e-08	-2.3817
Cluster-44689.44868	-	1.0392e-06	-3.2372
Cluster-44689.6972	--	0.00030366	-6.3704
Cluster-44689.17184	--	1.2913e-07	-3.3028
Cluster-44689.50403	-	1.9507e-21	-4.629
Cluster-44689.38035	-	0.0003594	-3.7454
Cluster-27818.0	-	0.00015985	-6.7608
Cluster-44689.40214	-	5.2999e-13	-1.459
Cluster-44689.3124	--	1.2459e-12	-3.9061
Cluster-44689.13726	formate dehydrogenase	5.8314e-05	-6.9301
Cluster-44689.8428	--	2.6865e-08	-3.867
Cluster-44689.53658	-	0.00096548	-1.5457
Cluster-44689.53920	-	0.0018276	-3.3727

## Sheet: Supplementary Table 5
Antioxidant enzyme related genes in DEG
	ID	Pathway Hierarchy1	Pathway Hierarchy2	KEGG Pathway	Pathway ID	KO Description	EC
APX	Cluster-44689.27075	Metabolism	Carbohydrate metabolism	Ascorbate and aldarate metabolism	ko00053	K00434	L-ascorbate peroxidase	1.11.1.11
		Metabolism	Metabolism of other amino acids	Glutathione metabolism	ko00480	K00434	L-ascorbate peroxidase	1.11.1.11
	Cluster-44689.27075	Metabolism	Carbohydrate metabolism	Ascorbate and aldarate metabolism	ko00053	K00434	L-ascorbate peroxidase	1.11.1.11
		Metabolism	Metabolism of other amino acids	Glutathione metabolism	ko00480	K00434	L-ascorbate peroxidase	1.11.1.11
	Cluster-44689.35506	Metabolism	Carbohydrate metabolism	Ascorbate and aldarate metabolism	ko00053	K00434	L-ascorbate peroxidase	1.11.1.11
		Metabolism	Metabolism of other amino acids	Glutathione metabolism	ko00480	K00434	L-ascorbate peroxidase	1.11.1.11
	Cluster-44689.27075	Metabolism	Carbohydrate metabolism	Ascorbate and aldarate metabolism	ko00053	K00434	L-ascorbate peroxidase	1.11.1.11
		Metabolism	Metabolism of other amino acids	Glutathione metabolism	ko00480	K00434	L-ascorbate peroxidase	1.11.1.11
	Cluster-44689.33399	Metabolism	Carbohydrate metabolism	Ascorbate and aldarate metabolism	ko00053	K00434	L-ascorbate peroxidase	1.11.1.11
		Metabolism	Metabolism of other amino acids	Glutathione metabolism	ko00480	K00434	L-ascorbate peroxidase	1.11.1.11
POD	Cluster-44689.2928	Metabolism	Biosynthesis of other secondary metabolites	Phenylpropanoid biosynthesis	ko00940	K00430	peroxidase	1.11.1.7
	Cluster-44689.11603	Metabolism	Biosynthesis of other secondary metabolites	Phenylpropanoid biosynthesis	ko00940	K00430	peroxidase	1.11.1.7
	Cluster-44689.2825	Metabolism	Biosynthesis of other secondary metabolites	Phenylpropanoid biosynthesis	ko00940	K00430	peroxidase	1.11.1.7
	Cluster-8380.0	Metabolism	Biosynthesis of other secondary metabolites	Phenylpropanoid biosynthesis	ko00940	K00430	peroxidase	1.11.1.7
	Cluster-44689.11189	Metabolism	Biosynthesis of other secondary metabolites	Phenylpropanoid biosynthesis	ko00940	K00430	peroxidase	1.11.1.7
	Cluster-44689.46778	Metabolism	Biosynthesis of other secondary metabolites	Phenylpropanoid biosynthesis	ko00940	K00430	peroxidase	1.11.1.7
	Cluster-44689.18376	Metabolism	Biosynthesis of other secondary metabolites	Phenylpropanoid biosynthesis	ko00940	K00430	peroxidase	1.11.1.7
	Cluster-44689.10406	Metabolism	Biosynthesis of other secondary metabolites	Phenylpropanoid biosynthesis	ko00940	K00430	peroxidase	1.11.1.7
	Cluster-44689.10404	Metabolism	Biosynthesis of other secondary metabolites	Phenylpropanoid biosynthesis	ko00940	K00430	peroxidase	1.11.1.7
	Cluster-44689.21856	Metabolism	Biosynthesis of other secondary metabolites	Phenylpropanoid biosynthesis	ko00940	K00430	peroxidase	1.11.1.7
	Cluster-44689.38101	Metabolism	Biosynthesis of other secondary metabolites	Phenylpropanoid biosynthesis	ko00940	K00430	peroxidase	1.11.1.7
	Cluster-46644.0	Metabolism	Biosynthesis of other secondary metabolites	Phenylpropanoid biosynthesis	ko00940	K00430	peroxidase	1.11.1.7
	Cluster-44689.11189	Metabolism	Biosynthesis of other secondary metabolites	Phenylpropanoid biosynthesis	ko00940	K00430	peroxidase	1.11.1.7
	Cluster-44689.22064	Metabolism	Biosynthesis of other secondary metabolites	Phenylpropanoid biosynthesis	ko00940	K00430	peroxidase	1.11.1.7
	Cluster-44689.30603	Metabolism	Biosynthesis of other secondary metabolites	Phenylpropanoid biosynthesis	ko00940	K00430	peroxidase	1.11.1.7
	Cluster-44689.21857	Metabolism	Biosynthesis of other secondary metabolites	Phenylpropanoid biosynthesis	ko00940	K00430	peroxidase	1.11.1.7
SOD	Cluster-44689.29455	Environmental Information Processing	Signal transduction	MAPK signaling pathway - fly	ko04013	K04564	superoxide dismutase, Fe-Mn family	1.15.1.1
	Cluster-44689.26870	Environmental Information Processing	Signal transduction	MAPK signaling pathway - fly	ko04013	K04564	superoxide dismutase, Fe-Mn family	1.15.1.1
CAT	Cluster-44689.32480	Metabolism	Global and overview maps	Carbon metabolism	ko01200	K03781	catalase	1.11.1.6

## Sheet: Supplementary Table 6
Differentially accumulated metabolites in CvsS1
peaksGroup_ref	compound name	Class	C-1	C-2	C-3	C-4	C-5	C-6	S1-1	S1-2	S1-3	S1-4	S1-5	S1-6	Fold_Change	VIP
p1-m0153.1280--splash10-016v-9100000000-271df62404873814906c	(S)-p-Mentha-1,8-dien-7-ol	Prenol lipids	85050.4	38742.8	39603.3	28031.2	78176.7	25385.8	41309.8	41507.5	32376.9	25041.1	29763.6	40494.3	1.62948	1.63393
p1-m0145.0491--splash10-066r-9000000000-3e3753885c6beeebbf21	1,5-Anhydro-4-deoxy-D-glycero-hex-1-en-3-ulose	Others	394525	243782	361563	257981	307460	369182	260331	381485	132343	373131	233288	276485	1.47037	1.74283
p1-m0127.0396--splash10-014i-9000000000-f4943adfc68a3466741c	4-Hydroxy-6-Methyl-2-Pyrone	Others	538769	133518	456868	248013	436260	386520	154448	424756	54423.6		296135		3.56791	1.78311
p1-m0265.2514--splash10-0apj-9300000000-bca6b538de24ebc9c9b7	9S,10R-Epoxy-6Z-octadecene	Others	1.71542e+06	1.8257e+06	1.62253e+06	1.9669e+06	1.38296e+06	1.61965e+06	1.32906e+06	1.05489e+06	1.26462e+06	1.55572e+06	1.54233e+06	1.68494e+06	1.49806	1.66916
p1-m0149.0969--splash10-014i-9200000000-a1af2889a6c226e127e0	Anethole	Benzene and substituted derivatives	889624	1.86374e+06	703625	1.54282e+06	1.38649e+06	1.93572e+06	976931	875213	865921	666610	796111	703703	2.2294	2.15628
p0-m0463.1337--splash10-01t9-0922300000-0ebd624aed3395f14a8e	Benzoic acid, 4-hydroxy-, 1-(hexopyranosyloxy)-1,4a,5,7a-tetrahydro-4a-hydroxy-7-(hydroxymethyl)cyclopenta[c]pyran-5-yl ester	Others	5177		5349.52		6450.08		5657.84	8369.3	4842.55	10548.5	6633.16	10814.5	0.39738	2.07223
p1-m0451.1788--splash10-0udi-0000900000-99f7c0d966c0d6aa6eda	Bis(3-azidopyridinium)-1,10-decane perchlorate	Others		4794.59			1755.82		3279.92	6479.91	6228.56		8650.03	7100.86	0.290589	1.51986
p1-m0104.1075--splash10-0a4i-9000000000-abea3ba78fa3e87594f6	Choline	Organonitrogen compounds	8.19372e+06	6.03785e+06	7.30003e+06	5.97194e+06	7.15483e+06	6.98771e+06	5.86496e+06	8.89562e+06	6.8687e+06	6.77669e+06	7.791e+06	6.6459e+06	1.23534	1.90302
p1-m0197.1534--splash10-0a4i-9800000000-aad38f3b3789a2da0bac	CHRYSANTHEMIC ACID, ETHYL ESTER	Others	232150	214873	196788	216426	212019	196030	191336	153869	184610	172239	167421	190282	1.46947	1.84558
p1-m0343.2953--splash10-0006-0090000000-8a3aedc0750e558bf36b	CocamidoprpylBetaine	Others	777406	700579	500455	570400	570060	668822	478748	645467	476925	675411	708511	513714	1.37722	2.03704
p1-m0327.1593--splash10-000i-0910000000-29609a07808f54b72a07	Dehydrodiisoeugenol	Others	749116	468297	597392	307378	507202	243427	498329	1.49682e+06	761292	751924	1.03233e+06	661784	0.70648	2.38138
p0-m0299.0777--splash10-000l-7900000000-65bdd55e2239de5b40cc	Dopamine	Phenols	45616.3	56750.2	59208.2	36662.2	47887.7	55237.6	39018.6	61870.4	36412.1	40559.2	40639.7	48496.8	1.45095	1.93544
p1-m0291.0884--splash10-00dr-0930000000-7cd089e6e487eebd9285	Epicatechin	Flavonoids	48566.4	16727.7	25690.8	6667.95	11178.3	14899.7	12548.7	11718.6	10284.5		10640.4	9840.31	2.57492	1.49496
p1-m0271.1684--splash10-004l-2900000000-5c305c9cfdc5c2ca774d	Estriol	Steroids and steroid derivatives	9466.31	4329.69	15062.4	5339.73	10678	4073.92	3981.44		5656.64	5600.63			3.23386	1.79557
p0-m0387.1141--splash10-002f-3904000000-91f2ce7a86e6046b8c13	Lactose	Others	453318	479152	283975	267684	343309	423818	325234	400402	295218	247945	276118	401692	1.44343	1.91518
p1-m0281.2464--splash10-0uyj-5920000000-a4f58c6c1c576584cf99	Linoleic acid	Fatty Acyls	37728.5	52631	37250.1	28270	46326.7	72653.4	25199.9	32516.3	18720.1	25520.5	51756.8	15593.5	2.20183	2.4456
p1-m0195.1011--splash10-0f79-2900000000-aa38290a1bdf51e35910	Methoxyeugenol	Benzene and substituted derivatives	17460.2	9257.64	4767.45	11691.8		5840.56	18554.8	19307.8	18764.1	34019.5	22490.2	23391.3	0.431415	1.34355
p1-m0211.0964--splash10-0abi-9700000000-178691b8812e490b4588	Multifidol	Others	29132.2	9640.28	16982.5	19891.6	9615.41	6048.02	12554.3	9365.85	9359.5		6680.69		2.92299	1.76901
p1-m0547.2148--splash10-0002-0000090000-51e35e1954016d12440f	NCGC00380511-01	Others	309748	169259	210443	123529	194457	62925	193138	628900	265614	288165	303626	253677	0.703148	2.05244
p1-m0163.1224--splash10-0udi-3900000000-1f764ed0be50c24da82c	Nicotine	Pyridines and derivatives	603010	467122	2.33383e+06	641062	1.08614e+06	1.33571e+06	213456	268967	476062	820515	354929	433590	3.03616	1.89325
p1-m0131.0615--splash10-0fb9-9300000000-b3fed3da5b6b029a272b	quinoxaline	Others	2.23185e+06	2.19303e+06	5.22676e+06	2.22972e+06	2.73609e+06	3.30208e+06	838329	1.3682e+06	1.69874e+06	2.07548e+06	1.34813e+06	2.83786e+06	2.15978	1.85373
p1-m0225.0749--splash10-06sj-9300000000-e789db360017b30ff0df	Trinexapac	Others	543037	283611	578040	373001	587262	406474	375013	605835	346315	196695	239362	274981	1.73888	2.03629
p1-m0161.0591--splash10-00or-4900000000-b734b98f79f06936096a	Viburtinal	Organooxygen compounds		77029.4	56261.7	104344	70252.9	75849.3	50338.7	41484.3		87565.6	52869.8	37808.3		1.56854

## Sheet: Supplementary Table 7
Differentially accumulated metabolites in CvsS2
peaksGroup_ref	compound name	Class	C-1	C-2	C-3	C-4	C-5	C-6	S2-1	S2-2	S2-3	S2-4	S2-5	S2-6	Fold_Change	VIP
p1-m0153.1273--splash10-0006-9000000000-043fd1c8d8760381ad56	(-)-3-Isothujone	Prenol lipids	67247	20481.6	21177.7	50956.6	83353	40636.3	42645.6	16651.4	22384.6	37156.2	45740.5	30594.4	2.56763	1.32929
p1-m0335.2570--splash10-0abc-4900000000-3674ed12086abbe7751a	(±)8(9)-EET methyl ester	Others	21960.1	12583.8	30467.9	23051.9	19427.6	25518.4	16701.1	22314	30660.4	15482.7	19095.7	19157.2	1.94944	1.35293
p1-m0293.2832--splash10-00s2-9620000000-44bd16d1072b7bcbfc05	(2R)-1-(5-Hydroxy-3-methylpentyl)-2,5,5,8a-tetramethyldecahydro-2-naphthalenol	Others	39249.2	28233.3	27026.9	28956.1	17045.7	35366.2	31667.3	24073.4	33238.7	27966.4	29281	22698.8	1.88799	1.57817
p0-m0325.2164--splash10-004i-0209000000-7dc392edc45886fe0e42	(4S,4aR,8aS)-4-[(3R)-3-hydroxy-3-methylpent-4-enyl]-3,4a,8,8-tetramethyl-5,6,7,8a-tetrahydro-4H-naphthalen-1-one	Others	353685	107479	242091	222031	221495	142166	84968.6	103285	133115	121632	67819.8	199811	2.85806	1.54634
p1-m0153.1280--splash10-016v-9100000000-271df62404873814906c	(S)-p-Mentha-1,8-dien-7-ol	Prenol lipids	85050.4	38742.8	39603.3	28031.2	78176.7	25385.8	30853.6	26232.1	27969.2	35041	22954.3	12514.3	3.30585	1.72909
p1-m0365.1633--splash10-014i-0910000000-a1615d85e9e0007933e0	1,1,3,3-tetraphenylurea	Others	16470.4	5661.94	10304.4	8671.05	15222.3	712.782	1.93435e+06	1.9967e+06	2.27674e+06	1.83735e+06	2.76706e+06	1.64893e+06	0.355267	1.41436
p1-m0157.1109--splash10-002f-0900000000-e21b5807d0623f67355c	1,2-Dimethylnaphthalene	Others	1.06715e+06	1.01638e+06	1.11888e+06	395922	981862	431950	1.93435e+06	1.9967e+06	2.27674e+06	1.83735e+06	2.76706e+06	1.64893e+06	0.698582	1.31955
p1-m0193.0858--splash10-067i-2900000000-212a679fd2f3f06586b1	1'-Hydroxychavicol acetate	Phenol esters	99823.4	80070.8	21501	60431.1	54554.2	29599.7	44916.4	33485	14202.9	25144.8	63438.4	37701.7	2.70928	1.35413
p1-m0355.2842--splash10-01pk-4921000000-02024a782c0750c3f373	1-Linoleoyl Glycerol	Others	385936	707660	799165	1.58919e+06	1.14259e+06	339356	523614	613249	381812	224174	191818	200978	4.44575	1.44675
p1-m0309.2164--splash10-0fi0-5900000000-b3e1aa4cae90f5aa77c9	2,3-dinor Prostaglandin E1	Others	97902.3	80586.1	60850.7	103925	43561.7	54978.8	52511.6	59781.8	65973.8	58427.5	82332.9	85907.7	1.90661	1.35188
p0-m0183.0061--splash10-0ab9-0900000000-c5e9b95292cd339294e4	2,4-Dinitrophenol	Others	7624.23	11828.5	9137.9	10735.7	6806.54	9121.59	7720.35	6729.22	11708.9	7793.09	8808.42	5454.62	2.18649	1.61178
p1-m0600.2649--splash10-0002-0090001000-e3c9eae715fb2c2e58d3	2-[[5-(4-hydroxy-3,5-dimethoxyphenyl)-6,7-bis(hydroxymethyl)-1,3-dimethoxy-5,6,7,8-tetrahydronaphthalen-2-yl]oxy]-6-(hydroxymethyl)oxane-3,4,5-triol	Others	61261.8	24595.8	137667	56375.2	58505.1	33435.7	326606	258090	276283	361275	368547	114998	0.405858	1.64091
p1-m0335.2580--splash10-00ks-7902000000-6b1b7f3572f6a5b3bdfd	21-hydroxyallopregnanolone	Others	36977.7	39487.4	24709.8	24569.2	19848.2	38035.4	20206.2	48494.9	32014.3	22715.5	31415.9	28674.2	1.77914	1.38744
p1-m0105.0454--splash10-0udi-9000000000-55a487a3caf5c7c41773	2-Cyanopyridine	Others	89058.9	95757.8	179005	96858.1	107711	54245.2	260089	233395	316454	282923	352395	225225	0.674298	1.3385
p0-m0129.0201--splash10-000i-9000000000-ef4257b73dc3d0583e10	2-METHYLMALEATE	Others	9287.68	8735.78	7984.25	6626.22	7070.46	9710.77	11910.1	8028.33	12013.1	8587.76	11231.1	10159.5	1.41692	1.2587
p1-m0149.0603--splash10-004i-9300000000-9a0e481c32ee32f66ba1	3,4-Dihydro-2H-1-benzopyran-2-one	3,4-dihydrocoumarins	255787	152407	73026	51404.7	81664.1	82161.8	273778	246241	1.01989e+06	1.02054e+06	1.1549e+06	209239	0.328403	1.34681
p1-m0556.2375--splash10-03di-0922000000-c3a1dfabde3b10a854e1	4-{[(3S,4R,5S)-3-Hydroxy-5-(4-hydroxy-3-methoxyphenyl)-4-(hydroxymethyl)tetrahydro-3-furanyl]methyl}-2-methoxyphenyl beta-D-glucopyranoside	Others	234291	234060	524793	328800	198383	75415.7	1.05487e+06	1.0898e+06	1.22834e+06	648024	1.61998e+06	227598	0.532421	1.25596
p1-m0153.0916--splash10-0kxv-9200000000-fef8558a232798c9dab4	4-hydroxy Nonenal Alkyne	Others	27742.2	75475.4	68693	26738.4	14803.2	36948.8	15044.1	16297.9	15598	50182.6	29218.9	30763.4	2.81984	1.3315
p0-m0135.0473--splash10-0006-9100000000-c49fba7f624bd3e0976d	4-Methylbenzoic acid	Benzene and substituted derivatives	13033.8	13919.9	27841.8	22000	20908.6	26249.7	9008.08	11376.7	6384.71	11815.6	7690.45	14174.6	3.54856	1.6002
p1-m0221.0921--splash10-053r-0900000000-3d080f96be5226b04424	5-Hydroxy-L-tryptophan	Indoles and derivatives	53787.4	11389.7	7516.62	5973.85	11301.8	16042.1	58472.1	57067.6	99049.6	76961.1	101048	43299.7	0.40264	1.45601
p1-m0263.2366--splash10-00ls-9500000000-f4231a38586bca7d5ed6	6,10,14-Trimethyl-5,9,13-pentadecatrien-2-one	Prenol lipids	4.56182e+06	3.85969e+06	3.57737e+06	3.45326e+06	3.47075e+06	3.94842e+06	3.25684e+06	3.07878e+06	3.60537e+06	3.18834e+06	3.30267e+06	3.28378e+06	2.04701	1.75134
p0-m0179.0566--splash10-0ab9-9000000000-db0d0dfc33a9b57ff12c	9-Fluorenone	Others	1.28039e+06	1.01177e+06	754799	623339	1.3365e+06	426126	390888	280335	527008	340474	473432	291306	4.14715	1.77193
p0-m0309.2069--splash10-0a4i-1893000000-3d8ea21da308a72d3004	9-HpOTrE	Others	14763.3	12077.6	15814.2	12804	11901.3	8289.88	9693.3	7904.86	16475	19841.4	12471.2	10527.4	1.77974	1.492
p1-m0265.2514--splash10-0apj-9300000000-bca6b538de24ebc9c9b7	9S,10R-Epoxy-6Z-octadecene	Others	1.71542e+06	1.8257e+06	1.62253e+06	1.9669e+06	1.38296e+06	1.61965e+06	1.56251e+06	1.61301e+06	1.78247e+06	1.2626e+06	1.54652e+06	1.8494e+06	1.86086	1.48291
p1-m0149.0969--splash10-014i-9200000000-a1af2889a6c226e127e0	Anethole	Benzene and substituted derivatives	889624	1.86374e+06	703625	1.54282e+06	1.38649e+06	1.93572e+06	1.16501e+06	722704	981193	848948	751565	1.06739e+06	2.7294	1.51361
p0-m0175.0259--splash10-000i-9000000000-2913359081bdf01e0846	Ascorbic acid	Dihydrofurans	257714	193711	338521	115604	190906	258071	155000	172210	400171	207594	68333.2	185968	1.98402	1.31834
p1-m0136.0214--splash10-052r-2900000000-55a25378618cde1ab3ed	Benzothiazole	Benzothiazoles	4.91722e+06	3.56561e+06	1.91864e+06	2.31875e+06	4.4503e+06	2.17697e+06	1.76313e+06	5.22363e+06	4.56749e+06	3.5536e+06	2.02285e+06	2.26271e+06	1.74468	1.35388
p1-m0102.0922--splash10-0a4i-9000000000-3b515502a6bcfe47f307	Betaine aldehyde	Organonitrogen compounds	132673	160036	148916	149900	150875	170268	159190	168953	134034	160852	151629	182343	1.68283	1.39417
p1-m0288.2896--splash10-000i-1090000000-2e9b6f89c1f1f8368896	C17-Sphinganine	Others	1.68982e+06	2.74972e+06	3.1842e+06	2.46396e+06	4.30411e+06	1.96872e+06	2.15378e+06	2.10359e+06	2.34034e+06	2.33025e+06	2.12949e+06	2.33032e+06	2.17066	1.42479
p0-m0218.1042--splash10-0072-9500000000-b76cd18e7c477bb0c475	Calcium pantothenate	Others	6074.9	7063.94	7386.5	6262.39	6081.05	6036.29	5836.8	6617.34			4438.76	5658.1	2.80114	1.04458
p1-m0104.1075--splash10-0a4i-9000000000-abea3ba78fa3e87594f6	Choline	Organonitrogen compounds	8.19372e+06	6.03785e+06	7.30003e+06	5.97194e+06	7.15483e+06	6.98771e+06	7.64486e+06	9.05286e+06	7.99364e+06	9.13841e+06	9.11749e+06	6.50025e+06	1.51549	1.64926
p1-m0197.1534--splash10-0a4i-9800000000-aad38f3b3789a2da0bac	CHRYSANTHEMIC ACID, ETHYL ESTER	Others	232150	214873	196788	216426	212019	196030	180327	167960	187183	214371	182512	231235	1.8947	1.60726
p0-m0147.0307--splash10-052r-9000000000-b835aa8fd4912e7f9235	Citramalate(2)	Others	93555.2	82672.8	84690.2	62503.4	70380.3	93645.4	92093.9	87462.7	83733.1	91505.3	76479.6	87800.8	1.64088	1.53755
p1-m0343.2953--splash10-0006-0090000000-8a3aedc0750e558bf36b	CocamidoprpylBetaine	Others	777406	700579	500455	570400	570060	668822	719480	591677	719829	570640	702224	704568	1.65775	1.52319
p1-m0360.1660--splash10-001i-0900000000-c35f9f2a50feaa63993c	Coniferin	Others	263701	323232	985795	241159	516813	278375	2.89168e+06	2.71741e+06	1.73106e+06	1.29158e+06	3.07998e+06	1.63841e+06	0.347398	1.63735
p1-m0100.1120--splash10-0a4i-9200000000-29caa905422ef536fa28	cyclohexylammonium	Others	9658.03	10455.2	8341.54	8793.91	12109	8289.43	13109.2	8358.4	7224.23	4165.32	15488.8	11173.9	1.6939	1.13058
p1-m0327.1593--splash10-000i-0910000000-29609a07808f54b72a07	Dehydrodiisoeugenol	Others	749116	468297	597392	307378	507202	243427	2.9637e+06	2.17188e+06	1.44737e+06	1.54544e+06	2.37125e+06	1.73155e+06	0.394774	1.67748
p1-m0251.0423--splash10-0udi-2940000000-aaf467c3e0efdcf017e3	Diphenylphosphate	Others	105186	123055	118499	117840	105011	105920	110327	115088	120035	116716	125973	106777	1.7618	1.57589
p0-m0164.0722--splash10-0wba-9800000000-9c77913ae976655e771f	DL-Phenylalanine	Others	36889.7	23506.2	5663.18	6975.09	7983.65	21189.8	38243.2	37756.6	137261	121832	153589	26847.3	0.375436	1.14798
p0-m0179.0545--splash10-052f-9200000000-1e167a89698cf2b9ebe5	D-Mannose	Organooxygen compounds	16587.3	5773.33	7388.46	8731.86	5310.4	7487.75	6279.59	3383.28	3035.29	6778.97	7035.8	5046.7	2.78678	1.60319
p1-m0390.1760--splash10-03di-0900000000-13df2844dd1371540f91	Eleutheroside B/Syringin	Others	1.16917e+06	619864	561850	569198	1.43707e+06	473565	3.18321e+06	2.96212e+06	4.43152e+06	1.898e+06	3.31258e+06	1.12025e+06	0.521205	1.46228
p1-m0291.0884--splash10-00dr-0930000000-7cd089e6e487eebd9285	Epicatechin	Flavonoids	48566.4	16727.7	25690.8	6667.95	11178.3	14899.7	23350.6	15115.4	9932.3	12298.6	11678	7251.52	2.53944	1.39044
p1-m0195.0608--splash10-03di-1900000000-8bdf68ae0b94f679369f	Erbstatin Analog	Others	15044.4	22046.2	3254.04	8426.88	13208.9	5946.08	6264.92	6915.25	6859.65	5721.83		5035.76	3.70122	1.23843
p1-m0338.3425--splash10-0532-9810000000-e05f3c426aacb3dca2aa	Erucamide	Others	2.01065e+07	2.74543e+07	2.32863e+07	2.36157e+07	2.78114e+07	2.27232e+07	2.55813e+07	3.07769e+07	2.54492e+07	2.36327e+07	2.7344e+07	2.33731e+07	1.68089	1.44034
p1-m0271.1684--splash10-004l-2900000000-5c305c9cfdc5c2ca774d	Estriol	Steroids and steroid derivatives	9466.31	4329.69	15062.4	5339.73	10678	4073.92	7494.73	6188.11	4695.76	9086.2	9715.33	3443.86	2.1702	1.24334
p1-m0331.1014--splash10-016r-2900000000-24fe3288c979f0a4f58c	Ethanone, 1-[4-(beta-D-glucopyranosyloxy)-2,6-dihydroxyphenyl]-	Others	8922.99	22729.3	14251.9	16153.2	14833	9962.12	14696	10833	21830	9650.53	21818.2	13568.7	1.76248	1.06905
p1-m0137.1323--splash10-00pi-9100000000-d2b3bdff7989436b31fe	Gamma-terpinene	Unsaturated hydrocarbons	80271.2	60266.6	41551.6	44232	82799.6	36621.5	24782.3	83378	79686.4	34461.1	106211	28404.8	1.80607	1.22454
p1-m0289.0919--splash10-004j-3900000000-61b7bb513e8942891d1b	Glucosylisomaltol	Organooxygen compounds	926675	789610	795155	828022	925065	739900	775138	810597	795965	635053	805232	979771	1.79261	1.50202
p1-m0217.1046--splash10-004l-0910000000-2520a1f39879c8661056	L-1,2,3,4-Tetrahydro-beta-carboline-3-carboxylic acid	Indoles and derivatives	19100.7	19181.9	28795	29106.6	24859.1	25437.2	20909.4	28927.4	17730	28794	24702.9	28092.3	1.75322	1.27341
p0-m0387.1141--splash10-002f-3904000000-91f2ce7a86e6046b8c13	Lactose	Others	453318	479152	283975	267684	343309	423818	363815	355934	238353	291906	298551	262718	2.19183	1.70577
p1-m0147.0765--splash10-001i-9000000000-6f0ce1fc3b4678f98109	L-Glutamine	Carboxylic acids and derivatives	4.88124e+07	1.22631e+07	6.62728e+06	5.13195e+06	6.36857e+06	6.96967e+06	5.78764e+07	5.76808e+07	6.49695e+07	8.99319e+07	8.89221e+07	1.9049e+07	0.376226	1.43847
p1-m0281.2464--splash10-0uyj-5920000000-a4f58c6c1c576584cf99	Linoleic acid	Fatty Acyls	37728.5	52631	37250.1	28270	46326.7	72653.4	65233.7	9087.07	21418.8	34489.6	16509.7	47440.3	2.36924	1.35305
p0-m0164.0730--splash10-0udi-4900000000-db2135df4f07ea923858	L-Phenylalanine	Carboxylic acids and derivatives	38544.7	18611.5	8175.69	6754.93	7342.95	15132.7	41193.8	35835.9	133933	142018	135758	22515.4	0.341509	1.26387
p0-m0203.0831--splash10-014i-0900000000-f41713e164eadbdcacd6	L-Tryptophan	Others	633857	181367	56337.2	61630.1	145910	137813	716877	769815	1.58905e+06	913229	1.70474e+06	648705	0.316203	1.47061
p1-m0118.0866--splash10-0a4i-9000000000-2ecd86aa7cf2774c0d07	L-Valine	Carboxylic acids and derivatives	779335	383926	143106	114844	177551	213425	740617	902731	1.77037e+06	2.38849e+06	2.2922e+06	254982	0.394751	1.182
p0-m0133.0154--splash10-00di-9100000000-ac20c6aeb8acaa629706	Malic acid	Hydroxy acids and derivatives	456603	272831	258854	294850	345537	210414	186301	211935	357325	341474	431950	149369	2.04522	1.6905
p0-m0377.0855--splash10-002f-3905000000-8a80062450818c31f5fa	Melibiose	Organooxygen compounds	37331.3	41857.9	27691.4	26678.2	27816.4	37512.5	91781.5	100505	93593.1	71355	100200	59182.5	0.706271	1.16422
p1-m0225.1479--splash10-0079-5910000000-34f069d5a971979b2aec	Methyl jasmonate	Fatty Acyls	62709.9	21704.7	117890	41482.9	61346.9	30779.9	117984	128238	226069	183152	208007	127382	0.602578	1.36314
p1-m0295.2616--splash10-0002-3910000000-8f82a972ed2ce354ba5e	Methyl linoleate	Fatty Acyls	16046.4	16745.8	19392	16577	12496.3	18994.8	18129.6	17656	21560.7	12958.4	20898.2	9057.75	1.90327	1.54531
p1-m0193.0857--splash10-05rc-4900000000-1e0f0c1ee2d38b898b09	Methyl trans-p-methoxycinnamate	Cinnamic acids and derivatives	187354	110537	356711	208041	152803	198708	239589	225788	110595	135001	175866	100147	2.24758	1.31647
p1-m0357.3032--splash10-05ts-4913000000-85ced70a9048b33eea39	MG(18:1(9Z)/0:0/0:0)[rac]	Others	22100.3	12311.6	8012.06	23947.7	15085.4	13103.2	9862.58	14304.3	5905.85			6460.82	4.33588	1.23012
p1-m0223.0960--splash10-052e-0930000000-57f2954536765bc2b5c8	Mono-iso-butyl phthalate	Others	425253	307172	357252	262796	528058	363274	472148	607060	469269	468824	496862	412960	1.35039	1.19646
p1-m0330.3368--splash10-001i-1109000000-ce1b5b6998c90842d44e	N,N-dimethyl-Safingol	Others	556814	647331	646611	609273	587338	558015	743255	779487	928923	691086	1.05058e+06	723409	1.3407	1.10583
p1-m0547.2148--splash10-0002-0000090000-51e35e1954016d12440f	NCGC00380511-01	Others	309748	169259	210443	123529	194457	62925	631316	605407	562859	698333	785361	540855	0.472286	1.62611
p1-m0219.1731--splash10-004m-1900000000-051b696c339a5387aa61	NCGC00385845-01	Others	55499	69201.8	114165	34620.2	54350.2	14365.7	211380	190451	165733	165385	237251	121665	0.552992	1.39757
p1-m0310.3107--splash10-0awa-9510000000-9d8bb0b5aa39228aa729	Oleoyl Ethyl Amide	Others	2.21973e+06	1.97579e+06	2.49995e+06	2.42619e+06	2.08097e+06	2.48922e+06	2.41188e+06	1.88147e+06	2.26074e+06	1.67238e+06	1.95356e+06	2.1324e+06	1.98033	1.54417
p1-m0181.1001--splash10-014i-0900000000-88a697b704fc5b6a2c1a	o-Methylbenzhydrol	Others	1.54283e+06	1.39997e+06	1.54098e+06	630354	1.60097e+06	587608	2.94711e+06	2.78721e+06	3.36378e+06	3.29045e+06	4.08223e+06	2.24647e+06	0.684915	1.40614
p1-m0613.1562--splash10-0a59-0379521000-6cae627228c8cb9b5ed6	Oxidized glutathione	Carboxylic acids and derivatives	90871.4	10382.1	76945.3	38111.5	35441.2	63988.1	189836	167962	152366	109031	334779	106894	0.536871	1.22725
p1-m0256.2636--splash10-0a4i-8390000000-2d115ce4630dbd8c1457	Palmitic amide	Fatty Acyls	1.01083e+07	1.14731e+07	1.01969e+07	1.16662e+07	9.42193e+06	1.49184e+07	1.07375e+07	1.27051e+07	1.27139e+07	1.11789e+07	1.08389e+07	1.20717e+07	1.74495	1.42617
p1-m0295.1298--splash10-00di-1900000000-7ef5052816397ae036f6	Phe Glu	Mini Peptide	131666	22639.1	17007.4	13457.1	28766.1	22180.3	179404	178299	438946	483258	622476	66260.5	0.206793	1.57203
p1-m0166.0869--splash10-0fk9-3900000000-5d36b275be688895e594	Phenylalanine	Others	6.357e+06	3.07079e+06	1.34514e+06	939797	1.82398e+06	2.33494e+06	5.99803e+06	5.4989e+06	2.34569e+07	2.58508e+07	2.66274e+07	4.7118e+06	0.316337	1.28485
p1-m0122.1044--splash10-0fb9-9000000000-79a95e4da831776f9b2c	Phenylethylamine	Benzene and substituted derivatives	131430	147702	98857.6	95767.7	103609	74145.1	54652.3	66327.7	102053	78491	120957	99339.5	2.18396	1.60342
p1-m0293.2477--splash10-0007-5950000000-ad88afb6116134c324e0	Pinolenic Acid methyl ester	Others	73305.5	33940.9	55763.5	54155.3	84995.2	65517	52950.4	45691.1	48516	47057.3	55488.2	70159.7	1.94559	1.40702
p1-m0247.1679--splash10-0frt-3920000000-71d0493dce51e6cc4666	Propanoic acid, 3-hydroxy-2-[(4aR,8aS)-octahydro-4a-methyl-8-methylene-2(1H)-naphthalenylidene]-, methyl ester, (2E)-	Others	51256.2	51083.3	51968.9	32445.3	37056.6	26618.2	43123.7	86274	44035.5	47027.9	30975.4	34247.9	1.52902	1.23736
p1-m0131.0615--splash10-0fb9-9300000000-b3fed3da5b6b029a272b	quinoxaline	Others	2.23185e+06	2.19303e+06	5.22676e+06	2.22972e+06	2.73609e+06	3.30208e+06	2.32061e+06	2.64872e+06	996406	1.64329e+06	2.10535e+06	1.8082e+06	2.73997	1.46841
p1-m0137.1329--splash10-017i-9100000000-a38619823109ba0a6af1	Sabinene	Others	241290	69011.5	241966	122394	334656	73769	756374	735459	690817	263010	723363	570983	0.486224	1.35098
p1-m0193.0857--splash10-014i-2900000000-c3a7f556bec288aef65d	Sinapyl alcohol	Phenols	311428	153772	272862	261066	484022	95917.7	721754	662521	1.61037e+06	549668	1.49727e+06	613599	0.514359	1.39883
p1-m0302.3058--splash10-0udi-1029000000-f3fd3d7a8b5958f352dd	Sphinganine	Organonitrogen compounds	457665	679773	834607	665674	660242	705661	750542	884282	833800	648926	816030	729567	1.56421	1.14413
p1-m0267.1726--splash10-0002-9100000000-db343f9050a5f1ddbeb3	Triisobutyl phosphate	Others	162288	153438	190267	215786	177063	182835	189394	157951	181421	174582	171635	171872	1.87072	1.50418
p1-m0225.0749--splash10-06sj-9300000000-e789db360017b30ff0df	Trinexapac	Others	543037	283611	578040	373001	587262	406474	502160	512082	403238	454447	452104	521255	1.65926	1.31273
p1-m0438.2229--splash10-000i-0000900000-b5bfcbe8d625615c78af	Triparanol	Others	157633	75529.5	86422.6	104289	105556	111518	75756.4	97112.4	126328	108001	106029	90933.1	1.88523	1.66495
p1-m0113.0344--splash10-00dj-9000000000-896b7742096fdd220a94	Uracil	Diazines	33390.7	14997.8	50214.6	22343.9	28088.7	24148.3	38693	24767.8	9802.24	11679.6	27530.1	31443.2	1.96882	1.08658
p1-m0161.0591--splash10-00or-4900000000-b734b98f79f06936096a	Viburtinal	Organooxygen compounds	77029.4	56261.7	104344	70252.9	75849.3	50338.7	30005.9	70992.5	78017	50434.8	55880.9	28162.8	2.57899	1.63857
p1-m0217.1224--splash10-00ou-2900000000-7c416d11ebc6731e8f47	α-Phenylcyclohexylglycolic acid	Others	911914	802826	921731	331147	1.13348e+06	342520	2.04435e+06	2.58134e+06	2.3248e+06	2.56346e+06	3.26587e+06	1.66293e+06	0.539179	1.57584

## Sheet: Supplementary Table 8
Differentially accumulated metabolites in CvsS3
peaksGroup_ref	compound name	Class	C-1	C-2	C-3	C-4	C-5	C-6	S3-1	S3-2	S3-3	S3-4	S3-5	S3-6	Fold_Change	VIP
p1-m0153.1273--splash10-0006-9000000000-043fd1c8d8760381ad56	(-)-3-Isothujone	Prenol lipids	67247	20481.6	21177.7	50956.6	83353	40636.3	38486.2	32766.7	30234.5	68915.1	102812	40469.3	2.56074	1.14765
p1-m0335.2570--splash10-0abc-4900000000-3674ed12086abbe7751a	(±)8(9)-EET methyl ester	Others	21960.1	12583.8	30467.9	23051.9	19427.6	25518.4	30920.2	19337.4	28021.7	41426	18226.6	28851.2	2.24326	1.3086
p1-m0295.2280--splash10-00ls-6910000000-dfac0821dd7b4d8b693e	(±)9-HpODE	Others	197826	17634.2	135298	76397	104155	125487	142074	122751	48000	91153.9	75492.9	160241	3.0421	1.15814
p1-m0293.2832--splash10-00s2-9620000000-44bd16d1072b7bcbfc05	(2R)-1-(5-Hydroxy-3-methylpentyl)-2,5,5,8a-tetramethyldecahydro-2-naphthalenol	Others	39249.2	28233.3	27026.9	28956.1	17045.7	35366.2	30690.2	20888.4	27460.1	22684.9	30938.5	26950.7	3.18914	1.57815
p0-m0325.2164--splash10-004i-0209000000-7dc392edc45886fe0e42	(4S,4aR,8aS)-4-[(3R)-3-hydroxy-3-methylpent-4-enyl]-3,4a,8,8-tetramethyl-5,6,7,8a-tetrahydro-4H-naphthalen-1-one	Others	353685	107479	242091	222031	221495	142166	164899	193464	203766	207828	248369	113324	3.11195	1.47372
p1-m0277.2165--splash10-004i-5910000000-c981e2481863b712d344	(9S,10E,12Z,15Z)-9-Hydroxy-10,12,15-octadecatrienoic acid	Lineolic acids and derivatives	13566.6	7518.43	28036.1	22474.2	6242.19	15749.6	15822.6	12299.1	17507.3	23257.3	10296.8	13316.1	2.87078	1.2416
p1-m0153.1280--splash10-016v-9100000000-271df62404873814906c	(S)-p-Mentha-1,8-dien-7-ol	Prenol lipids	85050.4	38742.8	39603.3	28031.2	78176.7	25385.8	23887.2	33418.3	99100	29725.6	41219.9	28533.6	2.7482	1.28433
p1-m0145.0491--splash10-066r-9000000000-3e3753885c6beeebbf21	1,5-Anhydro-4-deoxy-D-glycero-hex-1-en-3-ulose	Others	394525	243782	361563	257981	307460	369182	281567	159454	442231	377196	410875	20838.3	3.00497	1.25031
p1-m0335.2190--splash10-002r-5903000000-83c5b4729cc3cdbb1047	17-trans PGF3α	Others	23508.7	14892	9193.03	29823.1	25241.1	26632.6	12023.5	6161.01	22368.8	18611.6	21331.8	19578.3	3.59307	1.32734
p1-m0355.2842--splash10-01pk-4921000000-02024a782c0750c3f373	1-Linoleoyl Glycerol	Others	385936	707660	799165	1.58919e+06	1.14259e+06	339356	198578	180112	656647	569562	636413	354970	5.28709	1.31743
p0-m0183.0061--splash10-0ab9-0900000000-c5e9b95292cd339294e4	2,4-Dinitrophenol	Others	7624.23	11828.5	9137.9	10735.7	6806.54	9121.59	7707.11	12052.5	7518.01	6879.7	8162.18	8421.05	3.34032	1.60538
p1-m0335.2580--splash10-00ks-7902000000-6b1b7f3572f6a5b3bdfd	21-hydroxyallopregnanolone	Others	36977.7	39487.4	24709.8	24569.2	19848.2	38035.4	32732.8	34379.1	25637	29447	37733.8	34738.8	2.79839	1.58149
p1-m0355.2843--splash10-01pk-4920000000-d507a3fc6aa4f5b65f2b	2-Linoleoyl Glycerol	Others		78801.5	87758.1	43499.3		117792		11612.3					118.938	1.27028
p0-m0129.0201--splash10-000i-9000000000-ef4257b73dc3d0583e10	2-METHYLMALEATE	Others	9287.68	8735.78	7984.25	6626.22	7070.46	9710.77	11723.5	10103.6	11847.3	12707.9	11082.4	13385.1	1.98882	1.43333
p1-m0149.0603--splash10-004i-9300000000-9a0e481c32ee32f66ba1	3,4-Dihydro-2H-1-benzopyran-2-one	Others	255787	152407	73026	51404.7	81664.1	82161.8	2.79346e+06	3.83067e+06	442738	559274	899945	1.17671e+06	0.23202	1.4467
p1-m0171.1487--splash10-05fr-9300000000-204a924ec59b8e4e0dcd	3-Acrylamidopropyl trimethylammonium	Others	47288.3	15661.6	61719.3	30646.7	52167.8	37991.2	73671.4	28802.1	23377.9	24457.2	32283.4	37935.2	3.40984	1.49528
p1-m0153.0907--splash10-004l-9000000000-c246bcefb3e6e064d1cf	3-Isopropylcatechol	Others	53345.9	78696.1	80452	108123	78142.7	130515	104943	50892	48460.4	111280	95502.6	90980.4	3.25671	1.44075
p1-m0298.2742--splash10-05o1-9820000000-95535262a6739a442892	3-ketosphingosine	Others	248373	562634	295780	562267	460754	385932	573754	348210	299006	407147	362137	437868	3.24138	1.47256
p1-m0327.1586--splash10-000i-0910000000-e33d4e67d3c1ebdd2026	4-[1-hydroxy-2-[2-methoxy-4-[(E)-prop-1-enyl]phenoxy]propyl]-2-methoxyphenol	Others	3.18037e+06	2.70627e+06	7.19263e+06	1.9344e+06	2.25678e+06	2.92161e+06	4.09431e+06	1.95889e+06	3.68952e+06	6.33851e+06	2.82615e+06	1.96303e+06	2.56491	1.26689
p1-m0153.0916--splash10-0kxv-9200000000-fef8558a232798c9dab4	4-hydroxy Nonenal Alkyne	Others	27742.2	75475.4	68693	26738.4	14803.2	36948.8	70853.5	18987.4	9120.33	68893.6	37323.8	18146.9	3.37864	1.23533
p1-m0127.0390--splash10-0gb9-9000000000-6c033906d616ea75916d	4-Hydroxy-2H-pyran-3-carboxaldehyde	Pyrans	1.05159e+06	289641	710662	308779	591404	737122	436467	373346	683160	708925	700292	610110	2.73758	1.33535
p0-m0163.0409--splash10-03di-2900000000-0044f91a4c984bb57660	4-Hydroxycinnamic acid	Cinnamic acids and derivatives	3636.69	3592.26	3890.19	3433.24	1587.42	7289.62	3246.5	5529.97		2730.11	3273.54		5.44331	1.26378
p1-m0111.0444--splash10-0a4i-9000000000-1a92b0ddb54eab619c99	5-Methyl-2-furancarboxaldehyde	Carbonyl compounds	4486.23	2538.68	3576.73	1637.02	4116.43	5009.33	3778.26	4959.37		3440.93	5960.49	1864.97	3.37035	1.10767
p1-m0263.2366--splash10-00ls-9500000000-f4231a38586bca7d5ed6	6,10,14-Trimethyl-5,9,13-pentadecatrien-2-one	Prenol lipids	4.56182e+06	3.85969e+06	3.57737e+06	3.45326e+06	3.47075e+06	3.94842e+06	2.02332e+06	2.31001e+06	3.74179e+06	2.9734e+06	4.50325e+06	3.8535e+06	3.27241	1.50577
p1-m0333.2036--splash10-0159-1709000000-b2b96320d375e9800789	7,18-Dihydroxykaurenolide	Prenol lipids	12831	12341.8	34227.8	16286.7	5215.64	30759.7	20089.9	4525.67	8242.26	5781.34	13771.6	17205.5	5.07475	1.38419
p1-m0279.2324--splash10-0002-7900000000-8ffed9e05f5e1a186c13	9(R)-HODE	Others	1.03104e+06	4.13049e+06	5.10043e+06	3.0205e+06	1.27722e+06	2.85794e+06	3.12222e+06	1.58758e+06	2.27849e+06	4.53271e+06	3.55529e+06	2.82063e+06	2.85527	1.12421
p0-m0179.0566--splash10-0ab9-9000000000-db0d0dfc33a9b57ff12c	9-Fluorenone	Others	1.28039e+06	1.01177e+06	754799	623339	1.3365e+06	426126	1.10161e+06	1.44233e+06	1.18413e+06	1.29598e+06	382884	286340	2.58313	1.2556
p0-m0309.2069--splash10-0a4i-1893000000-3d8ea21da308a72d3004	9-HpOTrE	Others	14763.3	12077.6	15814.2	12804	11901.3	8289.88	7773.1	10231.5	16853.1	10485.9	6310.07	12194.1	3.17112	1.46733
p1-m0265.2514--splash10-0apj-9300000000-bca6b538de24ebc9c9b7	9S,10R-Epoxy-6Z-octadecene	Others	1.71542e+06	1.8257e+06	1.62253e+06	1.9669e+06	1.38296e+06	1.61965e+06	1.41114e+06	1.57595e+06	1.31944e+06	1.62507e+06	1.47231e+06	1.26595e+06	3.43893	1.62797
p1-m0149.0969--splash10-014i-9200000000-a1af2889a6c226e127e0	Anethole	Benzene and substituted derivatives	889624	1.86374e+06	703625	1.54282e+06	1.38649e+06	1.93572e+06	598673	722323	769631	716257	668763	653273	6.01384	1.59768
p0-m0175.0259--splash10-000i-9000000000-2913359081bdf01e0846	Ascorbic acid	Dihydrofurans	257714	193711	338521	115604	190906	258071	11334.6	113725	201914	237642	82536.5	63302.4	4.6424	1.31709
p1-m0136.0214--splash10-052r-2900000000-55a25378618cde1ab3ed	Benzothiazole	Benzothiazoles	4.91722e+06	3.56561e+06	1.91864e+06	2.31875e+06	4.4503e+06	2.17697e+06	3.84484e+06	8.12288e+06	2.50228e+06	6.11932e+06	3.26819e+06	1.76782e+06	2.1848	1.27002
p1-m0102.0922--splash10-0a4i-9000000000-3b515502a6bcfe47f307	Betaine aldehyde	Organonitrogen compounds	132673	160036	148916	149900	150875	170268	180914	147451	150777	136584	146919	159347	2.94578	1.6203
p1-m0451.1788--splash10-0udi-0000900000-99f7c0d966c0d6aa6eda	Bis(3-azidopyridinium)-1,10-decane perchlorate	Others		4794.59			1755.82		46492.9	15380.4	7697.76	32242.5	5884.37	9068.65	0.182559	1.2987
p1-m0288.2896--splash10-000i-1090000000-2e9b6f89c1f1f8368896	C17-Sphinganine	Others	1.68982e+06	2.74972e+06	3.1842e+06	2.46396e+06	4.30411e+06	1.96872e+06	2.36645e+06	2.77447e+06	2.52227e+06	2.63396e+06	2.90469e+06	2.45456e+06	3.04457	1.4722
p0-m0179.0354--splash10-000i-1900000000-06b4d160a68eb6b9dc30	Caffeic acid	Cinnamic acids and derivatives				4556.04	6865.46		15494.6	8027.19	13464.2	15268.7	29562.5	33740.3	0.320869	1.18094
p0-m0218.1042--splash10-0072-9500000000-b76cd18e7c477bb0c475	Calcium pantothenate	Others	6074.9	7063.94	7386.5	6262.39	6081.05	6036.29	6126.41	9129.29	4452.19	6499.46	4969.34	5084.82	3.24366	1.65239
p1-m0104.1075--splash10-0a4i-9000000000-abea3ba78fa3e87594f6	Choline	Organonitrogen compounds	8.19372e+06	6.03785e+06	7.30003e+06	5.97194e+06	7.15483e+06	6.98771e+06	1.26599e+07	1.27925e+07	1.0158e+07	1.01507e+07	7.12079e+06	7.06546e+06	2.0225	1.53883
p1-m0197.1534--splash10-0a4i-9800000000-aad38f3b3789a2da0bac	CHRYSANTHEMIC ACID, ETHYL ESTER	Others	232150	214873	196788	216426	212019	196030	199384	187113	165346	180305	184276	193274	3.35461	1.65927
p1-m0133.0637--splash10-014i-5900000000-eb87f0033376aebe4ee6	Cinnamaldehyde	Cinnamaldehydes	10742	24736.1	11025.6	16067.6	11715.4	20987.7	8117.44	13556.6	17087.8	32150	26455.1	35436.5	2.06721	1.00527
p0-m0147.0307--splash10-052r-9000000000-b835aa8fd4912e7f9235	Citramalate(2)	Others	93555.2	82672.8	84690.2	62503.4	70380.3	93645.4	88003.9	82227.1	70056.7	114930	92287.4	62573.9	2.73089	1.58141
p1-m0343.2953--splash10-0006-0090000000-8a3aedc0750e558bf36b	CocamidoprpylBetaine	Others	777406	700579	500455	570400	570060	668822	930798	676153	1.34587e+06	1.379e+06	795399	1.03015e+06	1.66234	1.12619
p1-m0100.1120--splash10-0a4i-9200000000-29caa905422ef536fa28	cyclohexylammonium	Others	9658.03	10455.2	8341.54	8793.91	12109	8289.43	10763.6	7216.64	8270.22	5952.03	26267.2	17992.2	2.26396	1.27994
p0-m0191.0568--splash10-000l-9600000000-fd2697def3a41a425e49	D-(-)-Quinic acid	Others	5.5172e+06	5.22775e+06	6.77409e+06	6.01622e+06	6.8919e+06	5.42185e+06	7.38759e+06	8.75418e+06	6.11784e+06	7.50719e+06	8.07899e+06	7.27093e+06	2.35999	1.57485
p1-m0327.1593--splash10-000i-0910000000-29609a07808f54b72a07	Dehydrodiisoeugenol	Others	749116	468297	597392	307378	507202	243427	5.09098e+06	2.93581e+06	8.6736e+06	9.77177e+06	4.83046e+06	3.97544e+06	0.200775	1.42629
p0-m0195.0516--splash10-056r-9100000000-c5776d273a769ee68eeb	D-GULONIC ACID GAMA-LACTONE	Others	2.81215e+06	1.56952e+06	3.94452e+06	1.21062e+06	2.12125e+06	1.69585e+06	6.30069e+06	4.31887e+06	1.78215e+06	2.7349e+06	3.00367e+06	2.45619e+06	1.9779	1.37654
p1-m0251.0423--splash10-0udi-2940000000-aaf467c3e0efdcf017e3	Diphenylphosphate	Others	105186	123055	118499	117840	105011	105920	119275	86609.7	110229	101841	107567	114451	3.07329	1.58802
p0-m0164.0722--splash10-0wba-9800000000-9c77913ae976655e771f	DL-Phenylalanine	Others	36889.7	23506.2	5663.18	6975.09	7983.65	21189.8	38243.2	37756.6	137261	121832	153589	26847.3	0.292028	1.29216
p0-m0179.0545--splash10-052f-9200000000-1e167a89698cf2b9ebe5	D-Mannose	Organooxygen compounds	16587.3	5773.33	7388.46	8731.86	5310.4	7487.75	3587.48	7439.56	3590.86	7684.92	8206.54	7047.18	3.84391	1.50839
p1-m0291.0884--splash10-00dr-0930000000-7cd089e6e487eebd9285	Epicatechin	Flavonoids	48566.4	16727.7	25690.8	6667.95	11178.3	14899.7	7258.43	14296.2	5242.38	9526.43	11495.1	7899.88	6.04341	1.54194
p1-m0338.3425--splash10-0532-9810000000-e05f3c426aacb3dca2aa	Erucamide	Others	2.01065e+07	2.74543e+07	2.32863e+07	2.36157e+07	2.78114e+07	2.27232e+07	1.86781e+07	2.64975e+07	2.29022e+07	2.57256e+07	2.42395e+07	2.41338e+07	2.96621	1.55297
p1-m0271.1684--splash10-004l-2900000000-5c305c9cfdc5c2ca774d	Estriol	Steroids and steroid derivatives	9466.31	4329.69	15062.4	5339.73	10678	4073.92	3171.19	2506.49	6557.93	3470.81	8310.48		5.2245	1.24678
p1-m0331.1014--splash10-016r-2900000000-24fe3288c979f0a4f58c	Ethanone, 1-[4-(beta-D-glucopyranosyloxy)-2,6-dihydroxyphenyl]-	Others	8922.99	22729.3	14251.9	16153.2	14833	9962.12	19905.6	16239.8	20621.4	30362.3	21217.2	16691.7	1.98939	1.11881
p1-m0405.1905--splash10-0uxr-0940000000-7ffb8d6297dc91dcea66	Fragransin B2	Furanoid lignans	31112	14015.7	50281.8	25860.9	12484.2	18847.4	41300.8	7758.01	25090	22147.7	42013.2	24249.6	2.68492	1.16044
p1-m0289.0919--splash10-004j-3900000000-61b7bb513e8942891d1b	Glucosylisomaltol	Organooxygen compounds	926675	789610	795155	828022	925065	739900	328907	350253	734167	644358	651327	579054	4.09837	1.52048
p1-m0284.0988--splash10-0udi-0900000000-96ff119a46e200084e5a	Guanosine	Others	530966	234832	1.00552e+06	433950	743451	636330	623151	570242	868885	1.19528e+06	671882	718457	2.08041	1.11347
p0-m0282.0842--splash10-0udi-0900000000-f3eb379b386c3643347a	Isoguanosine	Others	43509.5	17001.5	66066	27907.9	50877.2	39446.5	45027.4	39544	62406.8	87103.2	48003	44697.6	1.98438	1.11209
p1-m0217.1046--splash10-004l-0910000000-2520a1f39879c8661056	L-1,2,3,4-Tetrahydro-beta-carboline-3-carboxylic acid	Indoles and derivatives	19100.7	19181.9	28795	29106.6	24859.1	25437.2	17910.4	23501.9	20808	26216.9	21084.1	21410	3.27806	1.555
p0-m0387.1141--splash10-002f-3904000000-91f2ce7a86e6046b8c13	Lactose	Others	453318	479152	283975	267684	343309	423818	384069	499556	623951	571908	330057	365413	2.21366	1.38777
p1-m0281.2464--splash10-0uyj-5920000000-a4f58c6c1c576584cf99	Linoleic acid	Fatty Acyls	37728.5	52631	37250.1	28270	46326.7	72653.4	23480.1	33879.8	40512.6	15938.9	32314.7	28333.5	4.57635	1.59717
p0-m0164.0730--splash10-0udi-4900000000-db2135df4f07ea923858	L-Phenylalanine	Carboxylic acids and derivatives	38544.7	18611.5	8175.69	6754.93	7342.95	15132.7	336966	401040	57908.2	74336.7	121145	160739	0.259805	1.39965
p1-m0182.0812--splash10-00kf-9700000000-ea0fe91282c8e9b2f5e7	L-Tyrosine	Others	1.47189e+07	5.69856e+06	1.90651e+06	923928	2.40952e+06	2.31565e+06	8.70161e+07	8.19224e+07	1.04368e+07	1.32569e+07	2.29582e+07	2.88089e+07	0.346217	1.21489
p0-m0133.0154--splash10-00di-9100000000-ac20c6aeb8acaa629706	Malic acid	Hydroxy acids and derivatives	456603	272831	258854	294850	345537	210414	904523	867863	118183	177804	98528.4	94446.4	2.82947	1.34939
p1-m0295.2616--splash10-0002-3910000000-8f82a972ed2ce354ba5e	Methyl linoleate	Fatty Acyls	16046.4	16745.8	19392	16577	12496.3	18994.8	34991.6	20147.5	13152.6	14629	21307.6	33250.3	2.30312	1.50637
p1-m0193.0857--splash10-05rc-4900000000-1e0f0c1ee2d38b898b09	Methyl trans-p-methoxycinnamate	Cinnamic acids and derivatives	187354	110537	356711	208041	152803	198708	209337	79575.2	129612	117663	85438.2	118470	4.80583	1.56935
p1-m0357.3032--splash10-05ts-4913000000-85ced70a9048b33eea39	MG(18:1(9Z)/0:0/0:0)[rac]	Others	22100.3	12311.6	8012.06	23947.7	15085.4	13103.2	2356.31	4168.66	10959.8	11108.6	15882.1	9340.8	4.74873	1.35799
p1-m0223.0960--splash10-052e-0930000000-57f2954536765bc2b5c8	Mono-iso-butyl phthalate	Others	425253	307172	357252	262796	528058	363274	403062	277804	472034	414573	442149	677909	2.32033	1.36439
p1-m0211.0964--splash10-0abi-9700000000-178691b8812e490b4588	Multifidol	Others	29132.2	9640.28	16982.5	19891.6	9615.41	6048.02	8746.2	19324.7	13845.7	14787.8	9257.65	8579.25	3.34707	1.36235
p1-m0122.0976--splash10-0a4i-3900000000-c49e5ed3b6d8db35fa51	N,N-Dimethylaniline	Organonitrogen compounds	15877.7	19666.3	27572.6	7792.18	25222	48134.3	9595.37	18812.1	15869.5	13693.9	18311.5	35321.6	3.83414	1.35252
p1-m0330.3368--splash10-001i-1109000000-ce1b5b6998c90842d44e	N,N-dimethyl-Safingol	Others	556814	647331	646611	609273	587338	558015	964091	676352	693042	735693	647969	900119	2.31306	1.53138
p1-m0547.2148--splash10-0002-0000090000-51e35e1954016d12440f	NCGC00380511-01	Others	309748	169259	210443	123529	194457	62925	1.14161e+06	855621	2.14932e+06	2.324e+06	1.41279e+06	1.31267e+06	0.286921	1.34641
p1-m0163.1224--splash10-0udi-3900000000-1f764ed0be50c24da82c	Nicotine	Pyridines and derivatives	603010	467122	2.33383e+06	641062	1.08614e+06	1.33571e+06	2.40528e+06	1.17359e+06	594194	924969	818685	530379	3.2203	1.35207
p1-m0124.0409--splash10-0fc0-9100000000-68f952e834dd486cb1a0	Nicotinic acid	Pyridines and derivatives	9459.91	6749.89	22245.7	41792.4	47564	35336.8	231811	99854.9	322374	257358	211461	264726	0.341376	1.00527
p1-m0310.3107--splash10-0awa-9510000000-9d8bb0b5aa39228aa729	Oleoyl Ethyl Amide	Others	2.21973e+06	1.97579e+06	2.49995e+06	2.42619e+06	2.08097e+06	2.48922e+06	2.21807e+06	1.71638e+06	2.47276e+06	2.56889e+06	1.91954e+06	1.81849e+06	3.05266	1.55811
p1-m0256.2636--splash10-0a4i-8390000000-2d115ce4630dbd8c1457	Palmitic amide	Fatty Acyls	1.01083e+07	1.14731e+07	1.01969e+07	1.16662e+07	9.42193e+06	1.49184e+07	1.19517e+07	1.02897e+07	9.47495e+06	1.23173e+07	1.04638e+07	1.13398e+07	3.07028	1.59446
p1-m0165.0548--splash10-00ov-9300000000-ecdf3be8c88d2eb07ae9	p-Coumaric acid	Others	4.04186e+06	1.55928e+06	515820	285307	571102	588742	2.26271e+07	2.3649e+07	2.81659e+06	3.79436e+06	6.3883e+06	7.93259e+06	0.339328	1.23476
p0-m0283.1043--splash10-003r-1900000000-7fe1c9ae6c363dd30d0a	Phenethyl caffeate	Others	12654.4	7801.93	8149.52	18964.3	12882.8	13545.2	5162.17	11443.1	21693.5	10915.2	15041.5	17189.4	2.53599	1.21859
p1-m0166.0869--splash10-0fk9-3900000000-5d36b275be688895e594	Phenylalanine	Others	6.357e+06	3.07079e+06	1.34514e+06	939797	1.82398e+06	2.33494e+06	6.29397e+07	8.71316e+07	1.07593e+07	1.35532e+07	2.174e+07	2.69061e+07	0.226552	1.43407
p1-m0122.1044--splash10-0fb9-9000000000-79a95e4da831776f9b2c	Phenylethylamine	Benzene and substituted derivatives	131430	147702	98857.6	95767.7	103609	74145.1	76805.9	87110.5	75197	141691	61287.2	125591	3.1964	1.47969
p0-m0478.2922--splash10-001i-0090000000-c3d0bb7f7613e6778cf8	Phosphatidylethanolamine lyso 18:1	Others	19552.4	16934.5	28341.4	12279.1	47118.4	20985	19846.9	28552.8	23383.5	35100	49506.3	16989.4	2.35122	1.22492
p0-m0165.0204--splash10-00di-6900000000-ff11f07e164c9e024041	Phthalic acid	Benzene and substituted derivatives	44538.1	36442.4	59340.7	40952.9	63428.7	35967.5	43792.4	40229.3	72634.9	33307.9	39713.9	40258	2.84164	1.48671
p1-m0293.2477--splash10-0007-5950000000-ad88afb6116134c324e0	Pinolenic Acid methyl ester	Others	73305.5	33940.9	55763.5	54155.3	84995.2	65517	74888.1	47567.6	89856.8	47824.4	144232	116252	2.01747	1.18179
p1-m0205.1950--splash10-00ym-9500000000-ace8da26c0d73762a8a9	Prespatane	Others	31850.7	8360.72	11462.6	22341.1	19586.4	33009.7	20416.4	20279.7	22456.3	14062.4	17721.5	31281	2.93354	1.36162
p1-m0469.1660--splash10-014i-0010900000-c6d6bbc8901367b33844	PRIM-O-GLUCOSYLCIMIFUGIN	Others	15157.9	32534.1	68323.1	3784.46	7011.37	9707.76	168168	47503.8	347128	408192	329199	253712	0.218	1.16765
p1-m0247.1679--splash10-0frt-3920000000-71d0493dce51e6cc4666	Propanoic acid, 3-hydroxy-2-[(4aR,8aS)-octahydro-4a-methyl-8-methylene-2(1H)-naphthalenylidene]-, methyl ester, (2E)-	Others	51256.2	51083.3	51968.9	32445.3	37056.6	26618.2	58687.4	30318.8	89537.3	65186.2	48139.4	75116.7	1.79738	1.08567
p1-m0237.1119--splash10-00g3-0900000000-56e6789d496bf729cf75	Pyrenochaetic acid C_120095	Others	89458	97628.8	238034	73346.2	83593.3	93536.3	87064.1	46225.9	80961.6	130945	75969.9	67452.4	3.75404	1.44487
p1-m0130.0657--splash10-001i-1900000000-93707555f101cf879c2e	Quinoline	Quinolines and derivatives	46884	16425.3	21014.2	12534.6	18596.3	21756.9	10420.2	8300.95	37625.8	49528.5	23399.4	21884.9	2.12692	1.07985
p1-m0131.0615--splash10-0fb9-9300000000-b3fed3da5b6b029a272b	quinoxaline	Others	2.23185e+06	2.19303e+06	5.22676e+06	2.22972e+06	2.73609e+06	3.30208e+06	4.37501e+06	2.12204e+06	2.0131e+06	2.67826e+06	1.62179e+06	1.73869e+06	3.69474	1.56348
p1-m0345.0973--splash10-001i-0009000000-f83dd83b7dc128d3ca36	santin	Others	7873.18	7886.28	8058	6563.09	11326.2	9840.71	7824.89	10322.5	6497.35		12388	7914.11	3.61418	1.08752
p0-m0209.0668--splash10-052r-9000000000-523bce14baf35f8f8ed5	Sedoheptulose	Organooxygen compounds	330584	278153	388530	244674	311374	199544	465211	395467	628068	617744	409439	386597	1.62404	1.12933
p1-m0209.0806--splash10-05du-5900000000-0a7986bdcc35f9429ded	Sinapyl aldehyde	Others	67287.2	90800.1	258591	57800.1	89237.4	108883	94667.4	26712.9	33835	67989.5	84330.3	80078.7	5.14081	1.45032
p1-m0258.1093--splash10-0fb9-2900000000-4331022a198c30bf26f6	sn-Glycero-3-phosphocholine	Others	8.15735e+06	3.37745e+06	4.82769e+06	1.91339e+06	4.09918e+06	3.80716e+06	5.76794e+06	1.06186e+07	4.74686e+06	4.7223e+06	6.87637e+06	7.38374e+06	1.86101	1.33044
p1-m0302.3058--splash10-0udi-1029000000-f3fd3d7a8b5958f352dd	Sphinganine	Organonitrogen compounds	457665	679773	834607	665674	660242	705661	784874	715395	634554	735722	757676	817067	2.69706	1.52891
p1-m0267.1726--splash10-0002-9100000000-db343f9050a5f1ddbeb3	Triisobutyl phosphate	Others	162288	153438	190267	215786	177063	182835	189804	164026	164655	174195	159572	190629	3.07678	1.5973
p1-m0225.0749--splash10-06sj-9300000000-e789db360017b30ff0df	Trinexapac	Others	543037	283611	578040	373001	587262	406474	366849	328914	400079	757996	501342	589136	2.56659	1.37178
p1-m0438.2229--splash10-000i-0000900000-b5bfcbe8d625615c78af	Triparanol	Others	157633	75529.5	86422.6	104289	105556	111518	110759	133599	114321	97221.8	95533.6	113032	2.77146	1.61181
p1-m0113.0344--splash10-00dj-9000000000-896b7742096fdd220a94	Uracil	Diazines	33390.7	14997.8	50214.6	22343.9	28088.7	24148.3	15877.9	8181.89	46319	37049.6	49118	32634.3	2.34098	1.08805
p1-m0169.0492--splash10-014i-8900000000-4651a0ca317ac7091abf	Vanillic acid	Others	39449.6	26623.1	113657	36161.8	68904.3	52323.2	64312.6	32008.2	26506.7	45592.8	63119.3	43837.9	3.64681	1.44121
p1-m0161.0591--splash10-00or-4900000000-b734b98f79f06936096a	Viburtinal	Organooxygen compounds	77029.4	56261.7	104344	70252.9	75849.3	50338.7		27285.9	21444.6	25120.9	75607.9	74781.9	5.56161	1.01418
p1-m0295.2275--splash10-001i-8900000000-8d885b0e0e8570fb9538	γ- 9(10)-EpODE	Others	426942	47874.5	284565	143656	185686	319458	325991	229078	58983	166776	163886	186179	3.82164	1.341

## Sheet: Supplementary Table 9
101 DEGs and 22 differential metabolites in correlation analysis
	Cluster-15685.0	Cluster-17031.0	Cluster-27818.0	Cluster-31483.0	Cluster-44689.10404	Cluster-44689.10406	Cluster-44689.11189	Cluster-44689.11810	Cluster-44689.12285	Cluster-44689.12623	Cluster-44689.13726	Cluster-44689.14566	Cluster-44689.1546	Cluster-44689.15599	Cluster-44689.16722	Cluster-44689.17546	Cluster-44689.18376	Cluster-44689.19107	Cluster-44689.19152	Cluster-44689.19153	Cluster-44689.19289	Cluster-44689.19880	Cluster-44689.21273	Cluster-44689.2148	Cluster-44689.21856	Cluster-44689.21857	Cluster-44689.22064	Cluster-44689.22517	Cluster-44689.26870	Cluster-44689.27075	Cluster-44689.28509	Cluster-44689.28646	Cluster-44689.2928	Cluster-44689.29325	Cluster-44689.29410	Cluster-44689.29444	Cluster-44689.29455	Cluster-44689.29983	Cluster-44689.30603	Cluster-44689.30721	Cluster-44689.30781	Cluster-44689.31157	Cluster-44689.32126	Cluster-44689.32157	Cluster-44689.32201	Cluster-44689.32203	Cluster-44689.32268	Cluster-44689.32480	Cluster-44689.32739
L-Phenylalanine	0.574143	0.574143	0.558773	0.46858	0.797203	0.706294	-0.767076	0.699301	0.633976	0.622378	0.402132	-0.735553	-0.123638	-0.881119	0.517483	-0.832168	0.776224	0.909091	-0.9317	-0.921192	-0.874126	0.804196	-0.538462	-0.735553	-0.741259	-0.773702	-0.86014	-0.839161	-0.685315	-0.503497	-0.748252	-0.774082	-0.635092	-0.175132	-0.762238	-0.552448	-0.86014	0.636364	-0.86014	-0.804196	-0.846154	0.762238	-0.587413	-0.846154	-0.804196	-0.804196	-0.48951	-0.86014	-0.762238
Caffeic acid	0.682315	0.682315	0.558773	0.519434	0.412587	0.601399	-0.19965	0.636364	0.788092	0.699301	0.486791	-0.413311	-0.591312	-0.0979021	0.657343	-0.503497	0.426573	0.272727	-0.381787	-0.31874	-0.391608	0.370629	-0.566434	-0.514887	-0.440559	-0.533963	-0.237762	-0.545455	-0.671329	-0.72028	-0.594406	-0.697024	-0.37895	-0.182137	-0.601399	-0.531469	-0.559441	-0.0769231	-0.328671	-0.622378	-0.391608	0.573427	-0.818182	-0.531469	-0.615385	-0.594406	-0.594406	-0.468531	-0.566434
Coniferin	0.445169	0.445169	0.386843	0.57392	0.020979	0.230769	0.192645	0.146853	0.497374	0.216783	0.328055	-0.0105079	-0.274154	0.202797	0.699301	-0.146853	-0.13986	-0.0979021	-0.0840632	0.00350263	0.020979	0.174825	-0.188811	-0.455342	0.20979	0.130767	0.104895	0.0559441	-0.223776	-0.636364	-0.027972	-0.322242	-0.0210528	0.388792	-0.174825	-0.51049	-0.20979	-0.153846	0.104895	-0.111888	-0.0979021	0.181818	-0.538462	0.0839161	-0.433566	-0.321678	-0.51049	-0.132867	-0.272727
Syringin	0.370281	0.370281	0.289155	0.334181	-0.048951	0.20979	0.220666	0.202797	0.430824	0.272727	0.0987693	-0.00350263	-0.0537557	0.146853	0.447552	-0.321678	0.020979	-0.0699301	-0.0840632	0.0595447	0.00699301	0.0769231	-0.244755	-0.346761	-0.027972	-0.112604	0.0699301	-0.0909091	-0.244755	-0.482517	-0.104895	-0.46585	0.0350879	0.420316	-0.202797	-0.559441	-0.286713	-0.230769	-0.020979	-0.0699301	-0.146853	0.27972	-0.468531	-0.00699301	-0.524476	-0.384615	-0.237762	-0.202797	-0.237762
Epicatechin	-0.590785	-0.590785	-0.519698	-0.428624	-0.776224	-0.755245	0.619966	-0.748252	-0.777584	-0.755245	-0.518539	0.686516	0.532181	0.608392	-0.566434	0.699301	-0.755245	-0.699301	0.756569	0.746061	0.727273	-0.713287	0.713287	0.679511	0.664336	0.766437	0.699301	0.832168	0.86014	0.678322	0.846154	0.816113	0.677197	0.374782	0.769231	0.461538	0.685315	-0.447552	0.72028	0.811189	0.713287	-0.65035	0.776224	0.832168	0.685315	0.741259	0.657343	0.741259	0.755245
Estriol	-0.582464	-0.582464	-0.59394	-0.497639	-0.832168	-0.797203	0.781087	-0.713287	-0.735553	-0.608392	-0.430352	0.679511	0.204272	0.755245	-0.643357	0.832168	-0.685315	-0.853147	0.921192	0.85114	0.797203	-0.762238	0.51049	0.781087	0.678322	0.733745	0.839161	0.769231	0.734266	0.538462	0.727273	0.833626	0.687724	0.119089	0.748252	0.671329	0.839161	-0.503497	0.804196	0.832168	0.811189	-0.706294	0.685315	0.825175	0.853147	0.867133	0.51049	0.867133	0.832168
(-)-3-Isothujone	-0.416046	-0.416046	-0.457178	-0.526698	-0.699301	-0.566434	0.59895	-0.426573	-0.490369	-0.433566	-0.515011	0.581437	0.14514	0.818182	-0.552448	0.566434	-0.48951	-0.825175	0.868653	0.816113	0.65035	-0.832168	0.41958	0.711034	0.370629	0.417726	0.741259	0.559441	0.531469	0.531469	0.51049	0.549913	0.519301	0.119089	0.503497	0.300699	0.559441	-0.755245	0.65035	0.615385	0.741259	-0.41958	0.412587	0.545455	0.559441	0.58042	0.678322	0.685315	0.608392
(S)-p-Mentha-1,8-dien-7-ol	-0.291232	-0.291232	-0.25008	-0.243371	-0.622378	-0.783217	0.781087	-0.727273	-0.535903	-0.538462	-0.250451	0.777584	0.462299	0.545455	-0.370629	0.559441	-0.671329	-0.692308	0.71804	0.612961	0.636364	-0.531469	0.433566	0.619966	0.678322	0.690157	0.566434	0.545455	0.461538	0.363636	0.566434	0.51839	0.456143	0.444834	0.538462	0.405594	0.51049	-0.328671	0.573427	0.846154	0.559441	-0.657343	0.51049	0.776224	0.531469	0.65035	0.363636	0.531469	0.496503
L-Tyrosine	0.328676	0.328676	0.37512	0.221577	0.629371	0.34965	-0.549913	0.314685	0.276708	0.454545	0.194011	-0.360771	0.274154	-0.895105	0.195804	-0.573427	0.517483	0.825175	-0.749563	-0.802103	-0.622378	0.566434	-0.188811	-0.511384	-0.468531	-0.526698	-0.734266	-0.692308	-0.384615	-0.118881	-0.447552	-0.493871	-0.456143	-0.0595447	-0.412587	-0.34965	-0.643357	0.636364	-0.713287	-0.454545	-0.622378	0.405594	-0.167832	-0.552448	-0.58042	-0.524476	-0.181818	-0.622378	-0.503497
Phenethyl caffeate	-0.291232	-0.291232	-0.308693	-0.395932	-0.601399	-0.524476	0.528897	-0.601399	-0.413311	-0.657343	-0.271615	0.676008	0.134389	0.713287	-0.412587	0.58042	-0.58042	-0.867133	0.809108	0.767076	0.573427	-0.741259	0.461538	0.767076	0.496503	0.450418	0.657343	0.65035	0.468531	0.475524	0.48951	0.483363	0.382458	0.290718	0.433566	0.258741	0.58042	-0.72028	0.727273	0.629371	0.727273	-0.566434	0.356643	0.636364	0.566434	0.517483	0.482517	0.587413	0.496503
9S,10R-Epoxy-6Z-octadecene	-0.582464	-0.582464	-0.496253	-0.45405	-0.804196	-0.636364	0.549913	-0.629371	-0.669003	-0.818182	-0.412714	0.602453	0.241901	0.839161	-0.475524	0.699301	-0.72028	-0.839161	0.844134	0.886166	0.755245	-0.776224	0.566434	0.742558	0.524476	0.599347	0.72028	0.902098	0.699301	0.58042	0.734266	0.697024	0.624565	0.325745	0.622378	0.384615	0.734266	-0.664336	0.762238	0.734266	0.762238	-0.622378	0.559441	0.72028	0.692308	0.678322	0.643357	0.727273	0.699301
Anethole	-0.536699	-0.536699	-0.45327	-0.457683	-0.727273	-0.65035	0.521892	-0.657343	-0.633976	-0.825175	-0.409187	0.676008	0.241901	0.846154	-0.461538	0.72028	-0.741259	-0.874126	0.879161	0.85114	0.727273	-0.804196	0.615385	0.774082	0.58042	0.642935	0.699301	0.867133	0.664336	0.622378	0.706294	0.711034	0.52281	0.322242	0.601399	0.356643	0.706294	-0.685315	0.769231	0.741259	0.797203	-0.657343	0.538462	0.72028	0.699301	0.678322	0.664336	0.72028	0.636364
Choline	-0.703118	-0.703118	-0.67209	-0.657465	-0.601399	-0.559441	0.423819	-0.615385	-0.616463	-0.825175	-0.553813	0.605955	0.123638	0.79021	-0.622378	0.699301	-0.608392	-0.881119	0.854642	0.823119	0.678322	-0.748252	0.503497	0.795098	0.615385	0.679259	0.643357	0.804196	0.594406	0.65035	0.601399	0.73205	0.382458	0.136603	0.629371	0.503497	0.832168	-0.545455	0.727273	0.713287	0.755245	-0.706294	0.566434	0.685315	0.811189	0.692308	0.636364	0.713287	0.615385
CHRYSANTHEMIC ACID, ETHYL ESTER	-0.582464	-0.582464	-0.504068	-0.508536	-0.755245	-0.629371	0.556919	-0.685315	-0.637479	-0.804196	-0.412714	0.686516	0.241901	0.811189	-0.496503	0.713287	-0.727273	-0.86014	0.85114	0.879161	0.769231	-0.804196	0.58042	0.749563	0.58042	0.592082	0.706294	0.874126	0.657343	0.601399	0.713287	0.654992	0.564916	0.346761	0.636364	0.34965	0.762238	-0.678322	0.776224	0.762238	0.79021	-0.699301	0.545455	0.741259	0.678322	0.65035	0.643357	0.727273	0.671329
CocamidoprpylBetaine	-0.445169	-0.445169	-0.37512	-0.388667	-0.468531	-0.356643	0.234676	-0.398601	-0.336253	-0.79021	-0.433879	0.430824	0.172018	0.706294	-0.230769	0.356643	-0.468531	-0.748252	0.633976	0.626971	0.447552	-0.538462	0.321678	0.469353	0.412587	0.446786	0.384615	0.692308	0.328671	0.363636	0.41958	0.339755	0.224563	0.514887	0.272727	-0.034965	0.461538	-0.503497	0.48951	0.573427	0.496503	-0.391608	0.181818	0.468531	0.328671	0.286713	0.559441	0.377622	0.27972
Dehydrodiisoeugenol	0.624069	0.624069	0.504068	0.642935	0.573427	0.601399	-0.33275	0.664336	0.763574	0.671329	0.388022	-0.637479	-0.311783	-0.531469	0.72028	-0.741259	0.615385	0.573427	-0.707532	-0.697024	-0.657343	0.811189	-0.734266	-0.861648	-0.377622	-0.410462	-0.559441	-0.671329	-0.72028	-0.909091	-0.657343	-0.760071	-0.473687	0.0490369	-0.685315	-0.573427	-0.713287	0.58042	-0.636364	-0.58042	-0.769231	0.727273	-0.776224	-0.559441	-0.811189	-0.727273	-0.769231	-0.713287	-0.706294
Lactose	-0.495095	-0.495095	-0.37512	-0.432256	-0.51049	-0.566434	0.353766	-0.601399	-0.5324	-0.867133	-0.380967	0.626971	0.301032	0.713287	-0.384615	0.545455	-0.643357	-0.769231	0.739055	0.683013	0.566434	-0.629371	0.517483	0.71804	0.531469	0.606611	0.454545	0.734266	0.461538	0.58042	0.538462	0.563924	0.270177	0.378284	0.447552	0.286713	0.573427	-0.503497	0.58042	0.692308	0.615385	-0.629371	0.447552	0.608392	0.601399	0.559441	0.615385	0.496503	0.405594
Linoleic acid	-0.382762	-0.382762	-0.261803	-0.323284	-0.657343	-0.727273	0.553416	-0.755245	-0.647987	-0.734266	-0.215176	0.802103	0.301032	0.748252	-0.398601	0.811189	-0.846154	-0.776224	0.85114	0.756569	0.727273	-0.811189	0.769231	0.809108	0.629371	0.668362	0.685315	0.797203	0.692308	0.685315	0.741259	0.770579	0.49474	0.248687	0.636364	0.41958	0.636364	-0.685315	0.783217	0.713287	0.839161	-0.748252	0.608392	0.741259	0.734266	0.748252	0.601399	0.734266	0.622378
NCGC00380511-01	0.586625	0.586625	0.461085	0.566655	0.517483	0.531469	-0.280211	0.58042	0.704029	0.615385	0.296308	-0.549913	-0.172018	-0.552448	0.636364	-0.741259	0.594406	0.531469	-0.669003	-0.6655	-0.629371	0.748252	-0.678322	-0.819616	-0.342657	-0.403197	-0.538462	-0.65035	-0.664336	-0.832168	-0.608392	-0.760071	-0.428073	0.168126	-0.643357	-0.615385	-0.699301	0.559441	-0.615385	-0.482517	-0.734266	0.692308	-0.713287	-0.496503	-0.832168	-0.727273	-0.664336	-0.692308	-0.664336
quinoxaline	-0.790487	-0.790487	-0.769778	-0.646568	-0.727273	-0.573427	0.525395	-0.671329	-0.679511	-0.734266	-0.592616	0.612961	0.123638	0.769231	-0.615385	0.811189	-0.685315	-0.839161	0.833626	0.861648	0.811189	-0.79021	0.58042	0.630474	0.727273	0.74101	0.769231	0.916084	0.769231	0.615385	0.783217	0.805605	0.596495	0.182137	0.804196	0.461538	0.944056	-0.538462	0.825175	0.748252	0.825175	-0.741259	0.636364	0.79021	0.776224	0.699301	0.608392	0.867133	0.783217
Trinexapac	-0.628229	-0.628229	-0.67209	-0.548493	-0.769231	-0.566434	0.739055	-0.629371	-0.542908	-0.58042	-0.529121	0.679511	0.0752579	0.867133	-0.545455	0.734266	-0.692308	-0.923077	0.879161	0.949213	0.86014	-0.79021	0.461538	0.654992	0.741259	0.748275	0.874126	0.825175	0.664336	0.454545	0.713287	0.686516	0.617548	0.189142	0.776224	0.468531	0.888112	-0.65035	0.86014	0.755245	0.804196	-0.706294	0.531469	0.839161	0.727273	0.692308	0.468531	0.832168	0.741259
Viburtinal	-0.44933	-0.44933	-0.418103	-0.326916	-0.874126	-0.629371	0.781087	-0.713287	-0.633976	-0.538462	-0.208121	0.714537	0.123638	0.797203	-0.447552	0.853147	-0.839161	-0.783217	0.826621	0.949213	0.909091	-0.839161	0.657343	0.721542	0.629371	0.621141	0.937063	0.881119	0.818182	0.517483	0.846154	0.753066	0.807023	0.129597	0.818182	0.531469	0.825175	-0.783217	0.937063	0.664336	0.874126	-0.734266	0.636364	0.846154	0.762238	0.769231	0.412587	0.888112	0.86014
[truncated: 52 more columns]

## Sheet: Supplementary Table 10
Expression of transcripts involved in the biosynthesis of lignin-like compounds in Platycodon grandis.
	ID	C_1	C_2	C_3	C_4	C_5	C_6	S1_1	S1_2	S1_3	S1_4	S1_5	S1_6	S2_1	S2_2	S2_3	S2_4	S2_5	S2_6	S3_1	S3_2	S3_3	S3_4	S3_5	S3_6
PAL	Cluster-44689.41787	21.91	21.85	34.03	25.62	32.91	22.27	16.2	3.79	40.27	9.77	26.11	29.06	17.09	14.15	56.23	22.89	64.64	23.57	3.86	2.18	3.8	7.25	21.93	5.85
	Cluster-30694.0	0	0.32	0	0	0	0	0	0	0.33	3.43	0	0	0	0	0	0	0	0.34	0	0	0	0	0	0.57
	Cluster-44689.33983	13.65	11.84	17.74	13.75	18.64	12.72	6.82	0.94	21.9	2.61	9.72	15.78	5.41	3.4	27.7	9.54	21.43	5.85	0.27	0.53	0.65	2	5.3	1.38
	Cluster-5835.0	0	0	0	0	0	0	0	0	0	0	0	0	2.7	0	0	0	0	0	0	0	0	0	0	0
	Cluster-44689.38089	12.81	14.48	27.59	24.98	19.37	10.04	11.33	5.48	26.43	12.29	22.72	21.15	15.19	8.65	37.49	18.5	36.24	19.94	4.13	3.65	4.51	7.5	16.36	5.31
	Cluster-44689.3924	0.14	0	1.46	0.07	0.12	0.17	0	0.15	0	0	0	0	5.68	4.82	0.02	0	0.08	0	0.46	1.38	1.18	0.05	0	0
	Cluster-34375.0	0.42	0.45	0.59	0.49	0.22	0.48	0.37	0.32	0.49	0	0.54	0.67	0.31	0.35	1.3	0.79	1.13	0.46	0.11	0	0	0.11	1.17	0
4CL	Cluster-44689.52967	0	0	0.67	1.47	0	0.49	1.2	7.99	2.95	0	0.4	0.77	0.85	4.37	0.74	1.25	0.39	0	2.81	4.23	0.24	0.12	0.79	0.35
	Cluster-44689.16721	0.14	0.23	0.56	0.79	0.59	0.58	0.29	0.29	1.45	0	0	1.05	0.69	0.78	3.46	3.46	4.6	4.06	0.69	0.15	0.58	0.5	1.18	0.57
	Cluster-44689.16723	2.43	2.67	2.55	2.25	2.27	2.15	2.61	2.46	3.04	1.08	2.1	2.34	3.72	3.85	8.17	5.09	7.14	4.47	2.32	1.32	2.22	2.73	6.1	6.16
	Cluster-44689.16722	3.73	6.46	6.3	3.82	3.93	5.79	5.41	7.81	9.03	10.6	4.56	2.98	12.83	6.83	21.43	14.41	22.57	17.1	5.28	7.2	14.49	11.48	12.25	21.31
	Cluster-39059.0	0.26	0	0	0	0	0	0.26	0	0.55	0	0.14	0	0	0	0.13	0.59	0.14	0	0.14	0.27	0	0	0	0
	Cluster-44689.36862	23.15	27.84	57.12	51.09	54.23	16.79	21.73	6.47	54.46	32.89	29.48	41.43	29.4	12.54	123.2	72.84	149.78	87.04	3.65	5.37	9.55	14.22	36.47	22.39
	Cluster-18626.0	0	0	0	0	0	0	0	0	0	0	0	0	0	0	0	0	0	3.61	0	0	0	0	0	0
	Cluster-44689.14566	3.91	2.92	2.21	1.23	8.65	2.3	1.01	1.32	2.73	0.7	0.89	2.3	1.77	0.62	3.58	4.39	3.55	2.74	0.61	0.54	1.08	0.54	0.9	1.74
	Cluster-44689.46446	0	0	0	0.52	0.53	0.56	1.55	2.03	1.14	0	0	0	0	0	0	1.87	0	2.88	2.57	0	0	0	0	0
	Cluster-44689.30721	58.7	54.06	30.54	15.7	36.18	15.29	40.39	11.61	28.48	14.98	33.85	52.77	21.86	9.56	36.69	35.54	28.45	36.52	10.31	4.73	12.5	11.78	8.16	7.93
	Cluster-44547.0	0	0	0	0	0	0	0.2	0	0	1.35	0	0	0	0.44	0.2	0.23	0	0	0.21	0.42	0.2	0	0	0
	Cluster-44689.32283	7.33	8.79	7.56	3.14	6.89	1.77	4	0.85	8.26	8.58	2.78	2.85	10.47	5.58	26.73	7.4	29.4	27.29	0.29	0.18	1.21	1.35	6.85	1.75
	Cluster-15756.0	0	0	0	0	0	0	0.56	0	0.8	0	0.21	0	0.44	0.21	0.19	0	0.61	0	0	0.79	0	0.37	0	0
	Cluster-44689.43989	0.5	0.54	1.4	1.04	0.39	0.38	0.25	0.25	0.8	0	0.86	1.61	1.33	0.82	0.13	1.04	0.82	0.96	0.63	0.26	0.26	0.87	3.65	1.36
	Cluster-27207.0	0	0	0	0.67	0	0	0	0	0	13.75	0	0	0.84	0	0	0	0	0	0	2.07	0	0	0	0
CCR	Cluster-44689.34934	82.12	78.6	67.46	69.3	104.31	79.61	72.03	64.66	109.21	46.41	87.72	70.69	93.54	97.61	132.17	89.16	157.51	105.85	78.46	66.72	62.14	71.45	84.27	90.19
C4H	Cluster-44689.40920	10.1	15.09	11.28	12.32	7.11	7.17	2.55	1.9	15.38	2.03	12.46	8.8	2.13	3.22	5.35	8.23	5.86	8.44	3.5	2.18	1.8	1.95	4.28	2.83
	Cluster-44689.46702	9.5	8.43	25.13	47.71	140.04	28.03	1.78	0.5	3.25	204.46	6.36	8.04	37.67	4.41	5.47	8.57	9.32	4.47	5.54	9.09	3.18	10.56	8.07	5.34
	Cluster-44689.35908	30.95	31.61	29.59	22.87	30.06	11.4	6.81	2.86	19.59	37.06	10.16	20.29	18.09	5.85	106.8	100.61	90.02	118.9	8.38	5.06	3.01	4.45	10.74	6.26
	Cluster-44689.48996	9.04	14.1	13.15	7.25	11.48	3.89	5.12	7.91	5.62	19.27	5.01	10.45	7.83	4.82	27.08	77.94	39.66	45.05	4.51	8.65	8.78	5.36	4.17	2.55
CAD	Cluster-10394.0	0	0	0	0	0	0	0	0	0	0	0	0	0	0	0	0	0	0	0	0	0	0	0	0
	Cluster-44689.2434	0	0	0	0	0	0	0	0	0	0	0	0	0	0	0	0	0	0	0	0	0	0	0	0
	Cluster-44689.55725	0.28	1.18	5.21	1.42	1.15	1.17	0.84	0	0	0	0	0	3.03	0.31	3.81	8.22	15.52	4	1.73	0	0.56	1.93	6.92	3.39
	Cluster-26983.0	0	0	0	0	0	0	0	0	0	0	0	0	0	0	0	0	0	0	0	0	0	0	0	0
	Cluster-26334.0	0	0	0	0	0	0	0	0	0	0	0	0	0	0	0	0	0	0	0	0	0	0	0	0
	Cluster-13324.0	0	0	0	0	0	0	0	0	0	0	0	0	0	0	0	0	0	0	0	0	0	0	0	0
	Cluster-1487.0	0	0	0	0	0	0	0	0	0	0	0	0	0	0	0	0	0	0	0	0	0	0	0	0
	Cluster-360.0	0	0	0	0	0	0	0	0	0	0	0	0	0	0	0	0	0	0	0	0	0	0	0	0
	Cluster-42887.0	0	0	0	0	0	0	0	0	0	0	0	0	0	0	0	0	0	0	0	0	0	0	0	0
	Cluster-44689.4198	0	0	0	0	0	0	0	0	0	0	0	0	0	0	0	0	0	0	0	0	0	0	0	0
	Cluster-44689.33771	0	0	0	0	0	0	0	0	0	0	0	0	0	0	0	0	0	0	0	0	0	0	0	0
	Cluster-18744.0	0	0	0	0	0	0	0	0	0	0	0	0	0	0	0	0	0	0	0	0	0	0	0	0
	Cluster-9366.0	0	0	0	0	0	0	0	0	0	0	0	0	0	0	0	0	0	0	0	0	0	0	0	0
	Cluster-6509.0	0	0	0	0	0	0	0	0	0	0	0	0	0	0	0	0	0	0	0	0	0	0	0	0
	Cluster-697.0	0	0	0	0	0	0	0	0	0	0	0	0	0	0	0	0	0	0	0	0	0	0	0	0
	Cluster-44689.45486	0	0	0	0	0	0	0	0	0	0	0	0	0	0	0	0	0	0	0	0	0	0	0	0
	Cluster-44689.56199	0	0	0	0	0	0	0	0	0	0	0	0	0	0	0	0	0	0	0	0	0	0	0	0
	Cluster-26309.0	0	0	0	0	0	0	0	0	0	0	0	0	0	0	0	0	0	0	0	0	0	0	0	0
	Cluster-44689.2148	0	0	0	0	0	0	0	0	0	0	0	0	0	0	0	0	0	0	0	0	0	0	0	0
	Cluster-44689.47904	0	0	0	0	0	0	0	0	0	0	0	0	0	0	0	0	0	0	0	0	0	0	0	0
	Cluster-22943.0	0	0	0	0	0	0	0	0	0	0	0	0	0	0	0	0	0	0	0	0	0	0	0	0
	Cluster-629.0	0	0	0	0	0	0	0	0	0	0	0	0	0	0	0	0	0	0	0	0	0	0	0	0
	Cluster-44689.22289	0	0	0	0	0	0	0	0	0	0	0	0	0	0	0	0	0	0	0	0	0	0	0	0
	Cluster-44689.33731	300.97	370.2	427.68	317.11	502.57	299.39	319.14	296.65	180	104.24	202.5	376.76	169.38	278.58	880.69	869.33	1048.62	548	208.24	214.24	122.39	101.29	199.11	62.84
	Cluster-44689.15218	0	0	0	0	0	0	0	0	0	0	0	0	0	0	0	0	0	0	0	0	0	0	0	0
	Cluster-16373.0	0	0	0	0	0	0	0	0	0	0	0	0	0	0	0	0	0	0	0	0	0	0	0	0
	Cluster-20928.0	0	0	0	0	0	0	0	0	0	0	0	0	0	0	0	0	0	0	0	0	0	0	0	0
	Cluster-44689.56600	0	0	0	0	0	0	1.52	0	0	0	0	0	0	0	0	0	0.67	0	0	0	0	0	0	0
	Cluster-9518.0	0	0	0	0	0	0	0	0	0	0	0	0	0	0	0	0	0	0	0	0	0	0	0	0
	Cluster-44689.6850	0	0	0	0	0	0	0	0	0	0	0	0	0	0	0	0	0	0	0	0	0	0	0	0
	Cluster-44689.35057	0	0	0	0	0	0	0	0	0	0	0	0	0	0	0	0	0	0	0	0	0	0	0	0
	Cluster-44689.38504	0	0	0	0	0	0	0	0	0	0	0	0	0	0	0	0	0	0	0	0	0	0	0	0
	Cluster-20083.0	0	0	0	0	0	0	0	0	0	0	0	0	0	0	0	0	0	0	0	0	0	0	0	0
	Cluster-44689.30535	28.72	35.75	32.72	9.75	14.93	10.71	24.19	98.35	26.27	4.48	39.77	41.35	13.42	30.45	61.17	60.58	53.37	28.32	61.95	57.1	12.72	9.72	24.02	19.94
	Cluster-44689.35058	0	0	0	0	0	0	0	0	0	0	0	0	0	0	0	0	0	0	0	0	0	0	0	0
	Cluster-9640.0	0	0	0	0	0	0	0	0	0	0	0	0	0	0	0	0	0	0	0	0	0	0	0	0
	Cluster-3996.0	0	0	0	0	0	0	0	0	0	0	0	0	0	0	0	0	1.53	0	0	0	0	0	0	0
	Cluster-10942.0	0	0	0	0	0	0	0	0	0	0	0	0	0	0	0	0	0	0	0	0	0	0	0	0
	Cluster-37790.0	0	0	0	0	0	0	0	0	0	0	0	0	0	0	0	0	0	0	0	0	0	0	0	0
	Cluster-44689.32157	147.96	121.25	167.2	65.85	122.99	74.91	184.07	18.54	109.38	54.93	189.64	148.64	72.09	71.29	23.44	35.1	18.77	76.39	4.11	2.04	28.47	23.37	14.04	43.26
	Cluster-33947.0	0	0	0	0	0	0	0	0	0	0	0	0	0	0	0	0	0	0	0	0	0	0	0	0
	Cluster-44689.32556	0	0	0	0	0	0	0	0	0	0	0	0	0	0	0	0	0	0	0	0	0	0	0	0
	Cluster-20990.0	0	0	0	0	0	0	0	0	0	0	0	0	0	0	0	0	0	0	0	0	0	0	0	0
	Cluster-31855.0	0	0	0	0	0	0	0	0	0	0	0	0	0	0	0	0	0	0	0	0	0	0	0	0
	Cluster-22831.0	0	0	0	0	0	0	0	0	0	0	0	0	0	0	0	0	0	0	0	0	0	0	0	0
	Cluster-44689.36954	0	0	0	0	0	0	0	0	0	0	0	0	0	0	0	0	0	0	0	0	0	0	0	0
	Cluster-44689.36631	0	0	0	0	0	0	0	0	0	0	0	0	0	0	0	0	0	0	0	0	0	0	0	0
	Cluster-17501.0	0	0	0	0	0	0	0	0	0	0	0	0	0	0	0	0	0	0	0	0	0	0	0	0
	Cluster-21273.0	0	0	0	0	0	0	0	0	0	0	0	0	0	0	0	0	0	0	0	0	0	0	0	0
	Cluster-44689.31371	47.15	63.54	13.88	10.62	8.1	7.01	12.38	109.46	21.08	8.03	29.23	30.26	16.01	43.54	17.74	15.44	8.95	6.65	13.09	16.05	18.56	6.69	13.2	11.08
	Cluster-24463.0	0	0	0	0	0	0	0	0	0	0	0	0	0	0	0	0	0	0	0	0	0	0	0	0
	Cluster-44689.32557	0	0	0	0	0	0	0	0	0	0	0	0	0	0	0	0	0	0	0	0	0	0	0	0
	Cluster-44689.16975	0	0	0	0	0	0	0	0	0	0	0	0	0	0	0	0	0	0	0	0	0	0	0	0
	Cluster-44689.21661	0	0	0	0	0	0	0	0	0	0	0	0	0	0	0	0	0	0	0	0	0	0	0	0
	Cluster-12553.0	0	0	0	0	0	0	0	0	0	0	0	0	0	0	0	0	0	0	0	0	0	0	0	0
	Cluster-44689.32513	0	0	0	0	0	0	0	0	0	0	0	0	0	0	0	0	0	0	0	0	0	0	0	0
	Cluster-44689.9140	0	0	0	0	0	0	0	0	0	0	0	0	0	0	0	0	0	0	0	0	0	0	0	0
	Cluster-44689.17546	0	0	0	0	0	0	0	0	0	0	0	0	0	0	0	0	0	0	0	0	0	0	0	0
	Cluster-44689.32201	0	0	0	0	0	0	0	0	0	0	0	0	0	0	0	0	0	0	0	0	0	0	0	0
	Cluster-44689.32203	0	0	0	0	0	0	0	0	0	0	0	0	0	0	0	0	0	0	0	0	0	0	0	0
	Cluster-44689.25611	0	0	0	0	0	0	0	0	0	0	0	0	0	0	0	0	0	0	0	0	0	0	0	0
	Cluster-8035.0	0	0	0	0	0	0	0	0	0	0	0	0	0	0	0	0	0	0	0	0	0	0	0	0
	Cluster-41204.0	0.13	0	12.6	1.2	0	0	0.13	0	0	0.3	0	0	0.08	0	0	0	0	0	0.07	0.28	0	0.33	0.07	0
E1.11.1.7	Cluster-44689.2928	0	0	0	0	0	0	0	0	0	0	0	0	0	0	0	0	0	0	0	0	0	0	0	0
	Cluster-44689.30603	0	0	0	0	0	0	0	0	0	0	0	0	0	0	0	0	0	0	0	0	0	0	0	0
	Cluster-44689.32684	0	0	0	0	0	0	0	0	0	0	0	0	0	0	0	0	0	0	0	0	0	0	0	0
	Cluster-44689.8090	0	0	0	0	0	0	0	0	0	0	0	0	0	0	0	0	0	0	0	0	0	0	0	0
	Cluster-44689.17373	0	0	0	0	0	0	0	0	0	0	0	0	0	0	0	0	0	0	0	0	0	0	0	0
	Cluster-44689.48997	0	0	0	0	0	0	0	0	0	0	0	0	0	0	0	0	0	0	0	0	0	0	0	0
	Cluster-24828.0	0	0	0	0	0	0	0	0	0	0	0	0	0	0	0	0	0	0	0	0	0	0	0	0
	Cluster-44689.13290	0	0	0	0	0	0	0	0	0	0	0	0	0	0	0	0	0	0	0	0	0	0	0	0
	Cluster-44689.21858	0	0	0	0	0	0	0	0	0	0	0	0	0	0	0	0	0	0	0	0	0	0	0	0
	Cluster-44689.30424	0	0	0	0	0	0	0	0	0	0	0	0	0	0	0	0	0	0	0	0	0	0	0	0
	Cluster-44689.14610	0	0	0	0	0	0	0	0	0	0	0	0	0	0	0	0	0	0	0	0	0	0	0	0
	Cluster-44689.51071	0	0	0	0	0	0	0	0	0	0	0	0	0	0	0	0	0	0	0	0	0	0	0	0
	Cluster-44689.7799	0	0	0	0	0	0	0	0	0	0	0	0	0	0	0	0	0	0	0	0	0	0	0	0
	Cluster-44689.7798	0	0	0	0	0	0	0	0	0	0	0	0	0	0	0	0	0	0	0	0	0	0	0	0
	Cluster-44689.7269	0	0	0	0	0	0	0	0	0	0	0	0	0	0	0	0	0	0	0	0	0	0	0	0
	Cluster-44689.7722	0	0	0	0	0	0	0	0	0	0	0	0	0	0	0	0	0	0	0	0	0	0	0	0
	Cluster-44689.17282	0	0	0	0	0	0	0	0	0	0	0	0	0	0	0	0	0	0	0	0	0	0	0	0
	Cluster-44689.46778	0	0	0	0	0	0	0	0	0	0	0	0	0	0	0	0	0	0	0	0	0	0	0	0
	Cluster-44689.27770	0	0	0	0	0	0	0	0	0	0	0	0	0	0	0	0	0	0	0	0	0	0	0	0
	Cluster-44689.11603	0	0	0	0	0	0	0	0	0	0	0	0	0	0	0	0	0	0	0	0	0	0	0	0
	Cluster-44689.18376	0	0	0	0	0	0	0	0	0	0	0	0	0	0	0	0	0	0	0	0	0	0	0	0
	Cluster-44689.10406	0	0	0	0	0	0	0	0	0	0	0	0	0	0	0	0	0	0	0	0	0	0	0	0
	Cluster-44689.10404	0	0	0	0	0	0	0	0	0	0	0	0	0	0	0	0	0	0	0	0	0	0	0	0
	Cluster-44689.10405	0	0	0	0	0	0	0	0	0	0	0	0	0	0	0	0	0	0	0	0	0	0	0	0
	Cluster-44689.35787	0	0	0	0	0	0	0	0	0	0	0	0	0	0	0	0	0	0	0	0	0	0	0	0
	Cluster-39050.0	0	0	0	0	0	0	0	0	0	0	0	0	0	0	0	0	0	0	0	0	0	0	0	0
	Cluster-44689.34813	0	0	0	0	0	0	0	0	0	0	0	0	0	0	0	0	0	0	0	0	0	0	0	0
	Cluster-44689.34812	0	0	0	0	0	0	0	0	0	0	0	0	0	0	0	0	0	0	0	0	0	0	0	0
	Cluster-38296.0	0	0	0	0	0	0	0	0	0	0	0	0	0	0	0	0	0	0	0	0	0	0	0	0
	Cluster-44689.27364	0	0	0	0	0	0	0	0	0	0	0	0	0	0	0	0	0	0	0	0	0	0	0	0
	Cluster-39655.0	0	0	0	0	0	0	0	0	0	0	0	0	0	0	0	0	0	0	0	0	0	0	0	0
	Cluster-44689.2655	1.12	1.17	1.88	1.96	3.16	2.84	2.14	0.5	3.03	1.88	2.14	1.85	1.25	0.96	1.55	1.57	1.96	1.65	0.13	0	0.26	0.44	0.82	2.13
	Cluster-25301.0	0	0	0	0	0	0	0	0	0	0	0	0	0	0	0	0	0	0	0	0	0	0	0	0
	Cluster-46644.0	0	0	0	0	0	0	0	0	0	0	0	0	0	0	0	0	0	0	0	0	0	0	0	0
	Cluster-44689.49128	0	0	0	0	0	0	0	0	0	0	0	0	0	0	0	0	0	0	0	0	0	0	0	0
	Cluster-44689.22064	0	0	0	0	0	0	0	0	0	0	0	0	0	0	0	0	0	0	0	0	0	0	0	0
	Cluster-44689.14546	0	0	0	0	0	0	0	0	0	0	0	0	0	0	0	0	0	0	0	0	0	0	0	0
	Cluster-44689.23497	7.53	13.61	21.95	7.92	16.02	1.08	5.14	7.32	8.76	17.82	5.64	10.35	13.6	5.98	3.19	5.1	3.32	2.74	1.1	2.48	5.81	5.75	4.66	0.32
	Cluster-8380.0	0	0	0	0	0	0	0	0	0	0	0	0	0	0	0	0	0	0	0	0	0	0	0	0
	Cluster-19019.1	0	0	0	0	0	0	0	0	0	0	0	0	0	0	0	0	0	0	0	0	0	0	0	0
	Cluster-44689.11189	0	0	0	0	0	0	0	0	0	0	0	0	0	0	0	0	0	0	0	0	0	0	0	0
	Cluster-25846.0	0	0	0	0	0	0	0	0	0	0	0	0	0	0	0	0	0	0	0	0	0	0	0	0
	Cluster-44689.38101	0	0	0	0	0	0	0	0	0	0	0	0	0	0	0	0	0	0	0	0	0	0	0	0
	Cluster-44689.29459	0	0	0	0	0	0	0	0	0	0	0	0	0	0	0	0	0	0	0	0	0	0	0	0
	Cluster-44689.2825	8.33	7.77	8.24	9.7	9.27	8.12	12.74	8.4	10.32	12.6	12.72	10.42	19.09	15.23	7.98	7.55	8.36	7.19	9.77	11.13	24.62	19.86	10.73	18.23
	Cluster-45710.0	0	0	0	0	0	0	0	0	0	0	0	0	0	0	0	0	0	0	0	0	0	0	0	0
	Cluster-44689.21857	0	0	0	0	0	0	0	0	0	0	0	0	0	0	0	0	0	0	0	0	0	0	0	0
	Cluster-44689.21856	0	0	0	0	0	0	0	0	0	0	0	0	0	0	0	0	0	0	0	0	0	0	0	0
	Cluster-44689.7410	0.39	0.24	0.23	0.16	0.09	0.6	0.18	0.91	0.22	0.3	0.05	0.38	0.16	0.02	0.4	0.31	0.24	0.22	0.35	0.12	0.53	0.28	0.58	0.69
PRDX6	Cluster-2544.0	0	0	0	0	0	0	0	0	0	0	0	0	0	0	0	0	0	0	0	0	0	0	0	0
	Cluster-23803.0	0	0	2.75	0	0	0	0	0	0	0	0	0	0	0	0	0	0	0	0	0	0	0	0	0
UGT72E	Cluster-44689.47177	7.76	8.51	4.51	3.86	4.83	0.31	2.26	1.81	1.33	6.44	4.5	2.8	6.29	1.6	14.95	17.89	50.52	31.07	0.23	0.08	1.02	1.19	3.23	0.28
COMT	Cluster-30654.0	0	0	0	0	0	0	0	0	0	0	0	0	0	0	0	0	0	0	0	0	0	0	0	0
	Cluster-44689.22998	0	0	0	0	0	0	0	0	0	0	0	0	0	0	0	0	0	0	0	0	0	0	0	0
	Cluster-44689.29237	0	0	0	0	0	0	0	0	0	0	0	0	0	0	0	0	0	0	0	0	0	0	0	0
	Cluster-44689.21305	0	0	0	0	0	0	0	0	0	0	0	0	0	0	0	0	0	0	0	0	0	0	0	0
	Cluster-44689.32739	0	0	0	0	0	0	0	0	0	0	0	0	0	0	0	0	0	0	0	0	0	0	0	0
	Cluster-44689.57822	0	0	0	0	0	0	0	0	0	0	0.46	0.48	0	0.49	0	0	0	0	0	0	0	0	0	0
E2.1.1.104	Cluster-44689.20616	0	0	0	0	0	0	0	0	0	0	0	0	0	0	0	0	0	0	0	0	0	0	0	0
	Cluster-44689.20617	0	0	0	0	0	0	0	0	0	0	0	0	0	0	0	0	0	0	0	0	0	0	0	0
	Cluster-25532.0	0	0	1.02	0	0.17	0	0.17	0.17	0	0	0.09	0	0	0.09	0	0	0.71	0.18	0	0	0.25	0.75	0.18	0

[truncated: 1 more sheets: Supplementary Table 11]
